# Supplementary material for: Increased gene expression variability in BRCA1-associated and basal-like breast tumours
Source: Breast Cancer Res Treat. 2021 Jul 21;189(2):363–75. doi: 10.1007/s10549-021-06328-y (PMC8357684; doi:10.1007/s10549-021-06328-y)
Supplement: Supplementary file 2 — Supplementary file2 (XLSX 154 kb) [file 10549_2021_6328_MOESM2_ESM.xlsx]

## Sheet: ChIPseq_associations
Accession	Cell	Treatment	TF	p.value	OR	log2.OR	adj.p.value	log10.adj.pVal	distance
GSM2466461	HEK293T	none	ZKSCAN3	0.178115	5.27359	2.39879	0.331524	0.479485	4.30041
wgEncodeEH002412	HMEC	none	EZH2	0.000190932	3.99335	1.9976	0.0021556	2.66643	4.00874
GSM1898102	SH-SY5Y	none	SATB1	0.0202409	4.15474	2.05476	0.0746262	1.12711	3.35004
wgEncodeEH003086	HeLa-S3	none	EZH2	0.0469346	3.94638	1.98053	0.136312	0.865466	3.07086
wgEncodeEH000652	NT2-D1	none	SUZ12	0.00343065	3.39431	1.76312	0.0200963	1.69688	2.93465
wgEncodeEH003082	H1-hESC	none	EZH2	0.00264017	3.15409	1.65722	0.0162928	1.788	2.79948
GSM1239665	MDA-MB-231	none	XBP1	0.244348	3.67468	1.87762	0.40863	0.38867	2.70277
wgEncodeEH001752	H1-hESC	none	SUZ12	0.0137192	3.05764	1.61242	0.0561418	1.25071	2.40794
GSM1239556	LoVo	none	CDC5L	0.136103	3.2226	1.68822	0.276052	0.559009	2.29182
wgEncodeEH002438	NHDF-Ad	none	EZH2	0.00844611	2.7182	1.44265	0.0389872	1.40908	2.22209
GSM1239564	LoVo	none	ELF4	0.151673	3.00655	1.58811	0.293286	0.532708	2.07606
GSM1693103	SK-N-SH	retinoid acid	RARA	0.0679488	2.76821	1.46895	0.177528	0.750734	1.92098
wgEncodeEH002418	NHEK	none	EZH2	0.0161188	2.44735	1.29122	0.0617978	1.20903	1.88588
GSM1239443	LoVo	none	NR3C2	0.307036	2.79824	1.48452	0.480759	0.318072	1.82616
GSM1239562	LoVo	none	DRAP1	0.173525	2.7532	1.46111	0.324551	0.488717	1.82004
wgEncodeEH003084	HUVEC	none	EZH2	0.0187588	2.39601	1.26064	0.070057	1.15455	1.81158
GSM1239558	LoVo	none	CREBL2	0.0574737	2.5778	1.36614	0.156187	0.806354	1.77191
wgEncodeEH001490	A549	DEX_500pM	NR3C1	0.315331	2.70829	1.43738	0.489103	0.3106	1.73629
wgEncodeEH002422	NHLF	none	EZH2	0.0248217	2.35665	1.23674	0.0837298	1.07712	1.73225
GSM2466601	HEK293T	none	ZNF567	0.318622	2.67392	1.41896	0.492223	0.307838	1.70199
GSM2466596	HEK293T	none	ZNF561	0.0986627	2.41274	1.27067	0.229601	0.639027	1.55054
wgEncodeEH002293	A549	DEX_100nM	FOXA1	0.140294	2.41862	1.27418	0.280898	0.551451	1.52203
GSM1410765	LNCaP	none	CTBP2	0.338047	2.48456	1.31299	0.511748	0.290944	1.5128
GSM2466621	HEK293T	none	ZNF641	0.347555	2.39932	1.26263	0.519532	0.284387	1.42793
GSM1693101	SK-N-SH	none	RARA	0.118329	2.24944	1.16957	0.254286	0.594677	1.38374
GSM2466491	HEK293T	none	ZNF197	0.230031	2.27211	1.18403	0.389232	0.409791	1.33648
GSE56674.1	keratyinocytes	none	TP53	0.114534	1.90935	0.93308	0.249852	0.602317	1.09073
wgEncodeEH002425	NH-A	none	EZH2	0.116022	1.88195	0.912229	0.251672	0.599166	1.06623
GSE105589	HEK293	none	ZNF211	0.39752	2.01842	1.01322	0.57128	0.243151	1.04704
wgEncodeEH002313	ECC-1	BPA_100nM	ESR1	0.30016	1.87125	0.904004	0.473203	0.324952	0.929879
GSM2390642	HUVEC	Hypoxia	EPAS1	0.303708	1.85462	0.891121	0.477491	0.321034	0.912926
GSM1239583	LoVo	none	MYNN	0.420382	1.87378	0.905949	0.594525	0.22583	0.902488
GSE60006	SW1353	none	HES1	0.317871	1.7907	0.840524	0.49172	0.308282	0.848672
GSE43111	EP156T	none	TP63	0.165588	1.67737	0.746198	0.311219	0.506934	0.846053
GSM2480800	LNCaP	none	AR	0.320521	1.77921	0.831241	0.494494	0.305839	0.837086
GSM1208694	LoVo	none	TFEB	0.230654	1.72122	0.783436	0.389714	0.409254	0.829249
wgEncodeEH001859	HepG2	none	BRCA1	0.325814	1.75665	0.812824	0.499323	0.301619	0.814548
GSE28337	MCF7	none	KDM5B	0.443747	1.74087	0.79981	0.615485	0.210782	0.770273
GSE94577.5	LTAD	DHT 1nM 24h	AR	0.181429	1.56947	0.650278	0.334456	0.475661	0.74199
wgEncodeEH002068	K562	none	ZNF274	0.250693	1.63662	0.710721	0.416258	0.380637	0.741736
GSE79694	ES	none	FOXM1	0.316139	1.65877	0.730114	0.489697	0.310072	0.728096
GSE91473	HEK293T	none	FOXA1	0.453098	1.69141	0.758227	0.623722	0.205009	0.721164
GSM1239483	LoVo	none	PPARG	0.434052	1.65695	0.728529	0.604946	0.218283	0.692264
GSM1438987	ICN12	none	TCF3	0.193251	1.51797	0.602142	0.347622	0.458892	0.692007
wgEncodeEH003083	HSMMtube	none	EZH2	0.374793	1.61828	0.694459	0.547483	0.26163	0.671354
wgEncodeEH002035	MCF-7	none	GATA3	0.376366	1.60413	0.681788	0.548443	0.260869	0.658043
GSM744581	primary epidermal keratinocytes	none	NFKBIA	0.332639	1.58301	0.662671	0.507759	0.294342	0.653099
GSM1239463	LoVo	none	HOXB4	0.467484	1.61904	0.69514	0.638434	0.194884	0.648993
GSM2466520	HEK293T	none	ZNF287	0.471343	1.60035	0.678388	0.642412	0.192186	0.630362
GSE106048	HepG2	none	SMARCC2	0.373816	1.57305	0.65356	0.546747	0.262213	0.630188
GSE105081	hESC	BMP4 3 days	TFAP2A	0.472624	1.59421	0.672845	0.642412	0.192186	0.624521
wgEncodeEH002416	HepG2	none	EZH2	0.340489	1.55122	0.6334	0.513626	0.289353	0.622547
GSM700944	MCF-7	0.5%02 16h	HIF1A	0.376401	1.5641	0.645329	0.548443	0.260869	0.621496
wgEncodeEH002031	SH-SY5Y	none	GATA3	0.25868	1.46958	0.5554	0.426452	0.37013	0.597912
GSM1239482	LoVo	none	PPARA	0.453469	1.53103	0.614503	0.623722	0.205009	0.569229
GSM1505702	HUES64	none	NANOG	0.265542	1.42211	0.508031	0.43116	0.365361	0.558269
GSE76496.1	HEK293	none	ZNF281	0.334853	1.46613	0.552013	0.508188	0.293975	0.551088
GSM2480810	LNCaP	none	SMARCA4	0.367261	1.45415	0.540179	0.53921	0.268242	0.527455
GSM1239589	LoVo	none	FOXO4	0.461982	1.48636	0.571785	0.632417	0.198996	0.525497
GSM700945	MCF-7	0.5%02 16h	EPAS1	0.405632	1.43579	0.521841	0.581063	0.235777	0.49548
GSE76376	HEE	none	HNF1A	0.529315	1.44681	0.532878	0.694914	0.158069	0.473949
GSM1876187	MCF-7	none	FOXM1	0.650516	1.45614	0.542146	0.800799	0.0964764	0.466228
GSE37589	GM11992	none	NFE2L2	0.345092	1.35179	0.434868	0.516519	0.286914	0.453954
GSM1312994	Caki-2	100 M desferoxamine	HIF1A	0.447208	1.39921	0.484612	0.618799	0.20845	0.450355
wgEncodeEH002036	MCF-7	none	ZNF217	0.359937	1.35095	0.433976	0.533434	0.27292	0.444581
GSM1208677	LoVo	none	SMAD4	0.420392	1.37952	0.464168	0.594525	0.22583	0.441628
GSM2390643	HUVEC	Hypoxia	ARNT	0.42207	1.37373	0.458098	0.596168	0.224631	0.436043
wgEncodeEH002022	HEK293	none	TCF7L2	0.446528	1.32365	0.404517	0.618599	0.208591	0.385041
GSM991660	IMR90	none	E2F7	0.435653	1.30464	0.383656	0.606446	0.217208	0.374149
wgEncodeEH000682	K562	none	NR2C2	0.662138	1.35046	0.433447	0.81288	0.0899734	0.361822
GSM1278507	primary epidermal keratinocytes	none	MAFB	0.513758	1.3217	0.402393	0.6862	0.163549	0.360885
wgEncodeEH001865	K562	IFNa30	IRF1	0.662983	1.34379	0.426304	0.813052	0.0898817	0.355342
GSE76496.5	HEK293	none	ZNF350	0.453252	1.2892	0.366471	0.623722	0.205009	0.354489
wgEncodeEH002823	GM12878	none	CHD1	0.512394	1.2873	0.364351	0.685171	0.164201	0.330915
wgEncodeEH000701	K562	none	NELFE	0.545258	1.29115	0.368657	0.711796	0.147644	0.326447
wgEncodeEH002095	H1-hESC	none	CHD1	0.480908	1.26749	0.341972	0.650607	0.186682	0.32619
wgEncodeEH002072	MCF-7	none	TCF7L2	0.491314	1.26203	0.335746	0.662356	0.178908	0.317282
GSM1239621	LoVo	none	ZBTB4	0.552941	1.26347	0.337394	0.72101	0.142059	0.29933
GSM1208775	LoVo	none	NFATC4	0.561704	1.26477	0.338877	0.729962	0.136699	0.297978
wgEncodeEH002825	H1-hESC	none	CEBPB	0.521698	1.23055	0.299304	0.691205	0.160393	0.280855
wgEncodeEH001586	ECC-1	DMSO_0.02pct	FOXA1	0.573813	1.24857	0.320272	0.744023	0.128414	0.279777
GSE76496.16	HEK293	none	ZNF770	0.699781	1.26407	0.338081	0.847541	0.0718395	0.273671
GSE76496.24	HEK293	none	ZNF41	0.62853	1.24369	0.314621	0.788396	0.103256	0.264659
GSE53041.7	LX2	80 min calcitriol	VDR	0.571206	1.22812	0.296456	0.741476	0.129903	0.262518
GSM2466612	HEK293T	none	ZNF613	0.67845	1.23748	0.307403	0.830256	0.0807877	0.250843
GSE76496.29	HEK293	none	PRDM1	0.626036	1.2068	0.271181	0.787837	0.103564	0.231278
GSE96114	liver	none	FOXA1	0.615156	1.2018	0.265193	0.780958	0.107373	0.228584
wgEncodeEH001552	PANC-1	none	REST	0.656297	1.20272	0.266302	0.806568	0.0933592	0.223186
GSM1239468	LoVo	none	KLF11	0.687946	1.1832	0.242694	0.839207	0.0761311	0.198389
wgEncodeEH001527	H1-hESC	none	BCL11A	0.774352	1.1798	0.238542	0.903541	0.0440523	0.185118
GSE91480	HEK293	none	PRDM1	0.738651	1.1702	0.226754	0.876378	0.0573084	0.179589
GSM1239466	LoVo	none	IRF2	0.595465	1.12216	0.166282	0.762096	0.117991	0.16984
GSM2480802	LNCaP	none	AR	0.738922	1.15338	0.205863	0.876378	0.0573084	0.163733
GSM1816446	NOMO-1	none	ARNTL	0.694869	1.14477	0.195057	0.846757	0.0722413	0.161793
GSM1208772	LoVo	none	MSX1	0.695758	1.14296	0.192773	0.846946	0.0721444	0.160131
GSE94782.1	NGP	none	MYCN	1	1.1583	0.212004	1	0	0.158296
GSM955978	HUVEC	24h 1% O2	HIF1A	0.697075	1.13651	0.184604	0.847541	0.0718395	0.154255
GSM1208696	LoVo	none	TP53	0.777482	1.14664	0.197406	0.906277	0.0427392	0.152737
GSE94577.2	VCaP-LTAD	DHT 10nM 24h	AR	0.730068	1.13489	0.182557	0.869452	0.0607544	0.147944
GSM2480806	LNCaP	none	ARID1A	0.6986	1.12307	0.167442	0.847541	0.0718395	0.142499
wgEncodeEH001540	ECC-1	DEX_100nM	NR3C1	0.7246	1.12683	0.172264	0.866517	0.0622231	0.141267
GSE76496.8	HEK293	none	ZBTB18	0.740939	1.12419	0.168885	0.876701	0.0571487	0.136707
GSM959626	LS180	3h calcitriol	NCOA1	0.610015	1.07789	0.108208	0.776138	0.110061	0.134834
GSM2257668	U2OS	none	ARNTL	0.741473	1.11888	0.162054	0.876701	0.0571487	0.131902
wgEncodeEH001577	T-47D	Estradiol_10nM	ESR1	0.71088	1.11207	0.153249	0.855476	0.0677924	0.13098
wgEncodeEH001556	T-47D	Genistein_100nM	ESR1	0.71088	1.11207	0.153249	0.855476	0.0677924	0.13098
GSE94577.4	LNCaP	DHT 1nM 24h	AR	0.800653	1.12525	0.17025	0.927665	0.032609	0.129429
wgEncodeEH000697	GM12878	none	NR2C2	0.616629	1.05843	0.0819311	0.781967	0.106812	0.121751
GSE56674.2	keratyinocytes	none	TP63	0.754645	1.10843	0.148512	0.885921	0.0526052	0.120513
wgEncodeEH002826	H1-hESC	none	CHD1	0.782263	1.10549	0.14468	0.910929	0.0405153	0.112998
GSM1065722	K562	30 min heatshock (42C)	HSF2	0.84491	1.10923	0.149552	0.964417	0.0157349	0.110353
wgEncodeEH000596	H1-hESC	none	MYC	0.70874	1.08285	0.114838	0.855476	0.0677924	0.107054
GSM1275921	U937	none	MIXL1	0.873897	1.09849	0.135518	0.976629	0.0102705	0.0990214
wgEncodeEH001492	A549	DEX_5nM	NR3C1	0.851426	1.09542	0.131479	0.96898	0.0136853	0.0963928
wgEncodeEH000666	K562	IFNa6h	STAT2	0.804254	1.09001	0.124345	0.930902	0.0310962	0.0952329
wgEncodeEH001538	H1-hESC	none	EGR1	0.87215	1.08844	0.122262	0.976629	0.0102705	0.0890341
GSE53041.5	LS180	80 min calcitriol	VDR	0.830518	1.08353	0.115736	0.956504	0.019313	0.0857317
GSM1505754	HUES64	none	SMAD4	0.856784	1.08359	0.115812	0.974117	0.0113891	0.0843575
GSM1056835	macrophage	4h 1% O2	EPAS1	0.759419	1.06642	0.0927701	0.89062	0.0503077	0.0833183
wgEncodeEH001776	U2OS	none	TRIM28	0.873535	1.07721	0.107293	0.976629	0.0102705	0.0778853
GSM1693904	hTERT-RPE1	none	HINFP	0.872626	1.07239	0.100828	0.976629	0.0102705	0.0731137
wgEncodeEH003214	H1-hESC	none	TEAD4	0.875073	1.072	0.100303	0.976629	0.0102705	0.0727272
wgEncodeEH001843	HepG2	none	RFX5	0.82117	1.06753	0.0942767	0.949529	0.0224917	0.0711771
wgEncodeEH001767	H1-hESC	none	CTBP2	0.861585	1.06719	0.0938109	0.976221	0.0104517	0.0679935
GSM1438986	ICN12	none	BCL6	0.8581	1.06167	0.0863413	0.974653	0.0111501	0.0626742
GSM1290023	T3M-1 Cl-10	none	ELF4	0.862019	1.06036	0.0845494	0.976221	0.0104517	0.0612547
wgEncodeEH001780	HepG2	none	TCF7L2	0.792967	1.03506	0.0497107	0.922033	0.0352536	0.0497175
GSM1505755	HUES64	none	SMAD4	0.824271	1.04238	0.0598749	0.951287	0.0216885	0.0476032
wgEncodeEH000681	K562	none	SIRT6	0.824339	1.04187	0.0591789	0.951287	0.0216885	0.0471562
GSM1537612	h9 hESC	none	NANOG	1	1.03919	0.0554608	1	0	0.039191
wgEncodeEH001509	A549	DEX_100nM	USF1	1	1.03592	0.0509124	1	0	0.0359199
GSM1122314	ME-1	none	ERG	1	1.02468	0.0351747	1	0	0.0246809
wgEncodeEH000638	K562	none	GATA1	1	1.01875	0.0267974	1	0	0.0187482
GSM1208735	LoVo	none	ERG	1	1.01714	0.0245172	1	0	0.0171393
GSM2466522	HEK293T	none	ZNF2	1	1.01581	0.0226305	1	0	0.0158099
GSE94577.1	VCaP-LTAD	DHT 1nM 24h	AR	1	1.01393	0.0199649	1	0	0.0139348
GSE92035	HEK293	none	ZSCAN20	1	1.00425	0.00612001	1	0	0.00425107
GSM1589798	CXCR5hi CD4 T cells	none	BCL6	1	1.00381	0.00548952	1	0	0.00381229
wgEncodeEH003080	Dnd41	none	EZH2	0.112842	0	NA	0.249314	0.603254	0
wgEncodeEH002867	GM12878	none	E2F4	0.0461496	0	NA	0.134846	0.870162	0
wgEncodeEH002866	GM08714	none	ZNF274	1	0	NA	1	0	0
wgEncodeEH002851	GM12878	none	ELK1	0.00751226	0	NA	0.0356755	1.44763	0
wgEncodeEH002845	HepG2	none	RCOR1	1	0	NA	1	0	0
wgEncodeEH002299	T-47D	BPA_100nM	ESR1	0.631661	0	NA	0.789909	0.102423	0
wgEncodeEH002268	PFSK-1	none	SIN3A	0.642703	0	NA	0.798362	0.0977999	0
wgEncodeEH002089	K562	none	EZH2	1	0	NA	1	0	0
wgEncodeEH002086	K562	none	EP300	0.631042	0	NA	0.789909	0.102423	0
wgEncodeEH001872	HeLa-S3	none	ZZZ3	1	0	NA	1	0	0
wgEncodeEH001855	HeLa-S3	none	SUPT20H	1	0	NA	1	0	0
wgEncodeEH001808	GM12878	none	NFE2	1	0	NA	1	0	0
wgEncodeEH001802	HepG2	none	NRF1	0.635992	0	NA	0.790878	0.10189	0
wgEncodeEH001800	HepG2	none	IRF3	1	0	NA	1	0	0
wgEncodeEH001775	NT2-D1	none	ZNF274	1	0	NA	1	0	0
wgEncodeEH001773	HEK293	none	ELK4	1	0	NA	1	0	0
wgEncodeEH001763	HeLa-S3	none	ZNF274	1	0	NA	1	0	0
wgEncodeEH001756	GM12878	none	ZNF274	1	0	NA	1	0	0
wgEncodeEH001755	HepG2	none	ZNF274	1	0	NA	1	0	0
wgEncodeEH001562	GM12878	none	ATF3	0.0194069	0	NA	0.0721942	1.1415	0
wgEncodeEH001560	H1-hESC	none	RXRA	0.0716671	0	NA	0.183241	0.736977	0
wgEncodeEH000767	K562	none	BRF2	1	0	NA	1	0	0
wgEncodeEH000765	HeLa-S3	none	BRF2	1	0	NA	1	0	0
wgEncodeEH000763	HeLa-S3	none	BDP1	1	0	NA	1	0	0
wgEncodeEH000757	HepG2	forskolin	PPARGC1A	0.62701	0	NA	0.788202	0.103362	0
wgEncodeEH000752	HepG2	forskolin	NR3C1	0.647394	0	NA	0.800488	0.0966451	0
wgEncodeEH000747	HeLa-S3	none	GTF3C2	0.419894	0	NA	0.594525	0.22583	0
wgEncodeEH000700	K562	none	ATF3	0.0719309	0	NA	0.183241	0.736977	0
wgEncodeEH000698	GM12878	none	ZZZ3	1	0	NA	1	0	0
wgEncodeEH000696	K562	none	ZNF274	1	0	NA	1	0	0
wgEncodeEH000694	K562	none	POLR3G	1	0	NA	1	0	0
wgEncodeEH000680	K562	none	POLR3A	0.270997	0	NA	0.435557	0.360955	0
wgEncodeEH000679	K562	none	BRF1	1	0	NA	1	0	0
wgEncodeEH000678	K562	none	BDP1	1	0	NA	1	0	0
wgEncodeEH000645	GM12878	none	POLR3G	1	0	NA	1	0	0
GSM959625	LS180	none	NCOA1	1	0	NA	1	0	0
GSM955977	HUVEC	none	HIF1A	1	0	NA	1	0	0
GSM2466662	HEK293T	none	ZNF789	1	0	NA	1	0	0
GSM2466599	HEK293T	none	ZNF565	0.648576	0	NA	0.800488	0.0966451	0
GSM2466588	HEK293T	none	ZNF548	1	0	NA	1	0	0
GSM2466569	HEK293T	none	ZNF480	1	0	NA	1	0	0
GSM2466525	HEK293T	none	ZNF304	0.63179	0	NA	0.789909	0.102423	0
GSM2466501	HEK293T	none	ZNF224	1	0	NA	1	0	0
GSM2466495	HEK293T	none	ZNF211	1	0	NA	1	0	0
GSM2466455	HEK293T	none	ZIK1	1	0	NA	1	0	0
GSM1505760	HUES64	none	SOX17	0.114767	0	NA	0.249879	0.60227	0
GSM1239560	LoVo	none	DDIT3	1	0	NA	1	0	0
GSM1239549	LoVo	none	ARNTL2	1	0	NA	1	0	0
GSM1239537	LoVo	none	PBX2	1	0	NA	1	0	0
GSM1239497	LoVo	none	E2F2	1	0	NA	1	0	0
GSM1239491	LoVo	none	BACH1	0.415884	0	NA	0.592506	0.227307	0
GSM1239485	LoVo	none	RELB	0.634363	0	NA	0.790556	0.102067	0
GSM1239481	LoVo	none	NR4A1	1	0	NA	1	0	0
GSM1239442	LoVo	none	NR2F6	1	0	NA	1	0	0
GSM1239438	LoVo	none	NFKB1	1	0	NA	1	0	0
GSM1239433	LoVo	none	MIXL1	1	0	NA	1	0	0
GSM1239431	LoVo	none	MAFB	1	0	NA	1	0	0
GSM1239416	LoVo	none	HOXD9	1	0	NA	1	0	0
GSM1239398	LoVo	none	FOXO1	1	0	NA	1	0	0
GSM1239389	LoVo	none	CREB3L1	1	0	NA	1	0	0
GSM1239383	LoVo	none	ARNTL	1	0	NA	1	0	0
GSM1208648	LoVo	none	MEF2A	1	0	NA	1	0	0
GSM1065712	K562	none	HSF2	1	0	NA	1	0	0
GSM1024800	MCF-7	none	ARNT	0.174005	0	NA	0.324921	0.488222	0
GSE91969	IMR90	none	ELK1	0.405838	0	NA	0.581063	0.235777	0
GSE91880	K562	none	YBX3	1	0	NA	1	0	0
GSE53041.6	LS180	none	VDR	1	0	NA	1	0	0
GSE53041.10	THP-1	none	VDR	0.64356	0	NA	0.798569	0.0976878	0
GSE38567.1	PBMCs	none	STAT4	1	0	NA	1	0	0
GSE105684	HepG2	none	NONO	1	0	NA	1	0	0
GSE101211	GM12878	none	CBX3	1	0	NA	1	0	0
GSE101135	H1-hESC	none	CBX3	1	0	NA	1	0	0
GSE101045	H1-hESC	none	KDM5B	1	0	NA	1	0	0
GSE91444	MCF-7	none	HSF1	1	0.998868	-0.00163473	1	0	-0.00113375
GSE98983.2	HepG2	TNF	RELA	1	0.997124	-0.00415577	1	0	-0.00288472
wgEncodeEH001553	PFSK-1	none	REST	1	0.996226	-0.0054549	1	0	-0.00378821
GSE96148	K562	none	DEAF1	1	0.995939	-0.00587135	1	0	-0.004078
GSM1505701	HUES64	none	NANOG	1	0.995709	-0.00620425	1	0	-0.00430972
wgEncodeEH001854	H1-hESC	none	JUN	1	0.995414	-0.006632	1	0	-0.00460753
wgEncodeEH000769	K562	MNaseD	SETDB1	1	0.993875	-0.00886427	1	0	-0.00616316
GSE91727	MCF-7	none	MTA3	1	0.993709	-0.00910462	1	0	-0.0063308
GSE92059	MCF-7	none	RFX1	1	0.993287	-0.00971751	1	0	-0.0067584
GSM2480808	LNCaP	none	SMARCA4	1	0.984026	-0.0232321	1	0	-0.0162337
wgEncodeEH002064	GM12878	none	NFYA	1	0.980569	-0.0283085	1	0	-0.0198157
GSE106063	HEK293	none	ZNF548	1	0.97917	-0.0303682	1	0	-0.0212727
wgEncodeEH001772	MCF10A-Er-Src	EtOH_0.01pct	STAT3	1	0.971773	-0.0413088	1	0	-0.029047
wgEncodeEH000630	K562	none	ZNF263	1	0.967784	-0.0472427	1	0	-0.0332882
GSM1505762	HUES64	none	SOX17	1	0.96478	-0.0517284	1	0	-0.036506
wgEncodeEH000721	HeLa-S3	none	SMARCC2	1	0.963905	-0.0530372	1	0	-0.0374467
GSE91851	HEK293	none	GLIS2	0.859927	0.962039	-0.0558333	0.975768	0.0106536	-0.0408722
GSM1122317	ME-1	none	EP300	1	0.958236	-0.0615471	1	0	-0.0435843
wgEncodeEH001868	MCF10A-Er-Src	EtOH_0.01pct_12hr	STAT3	0.872532	0.954383	-0.0673604	0.976629	0.0102705	-0.0488888
wgEncodeEH001837	H1-hESC	none	USF2	1	0.948883	-0.0756979	1	0	-0.0538707
GSE91919	K562	none	HINFP	1	0.946041	-0.0800253	1	0	-0.0570366
GSM856790	786-O	none	EPAS1	1	0.945285	-0.0811789	1	0	-0.0578821
wgEncodeEH001487	GM12878	none	EP300	1	0.943666	-0.0836519	1	0	-0.0596971
GSE77039.1	HT29	2h Rosiglitazone	PPARG	1	0.943276	-0.0842486	1	0	-0.0601354
wgEncodeEH001835	H1-hESC	none	RFX5	1	0.940335	-0.0887536	1	0	-0.063451
wgEncodeEH001629	HeLa-S3	none	REST	1	0.939429	-0.0901434	1	0	-0.064476
GSE90682	SK-N-SH	none	EBF3	0.874727	0.937624	-0.0929187	0.976629	0.0102705	-0.0673138
GSM1505703	HUES64	none	NANOG	1	0.93337	-0.0994797	1	0	-0.071387
GSE94782.3	NB1643	none	MYCN	0.871337	0.93264	-0.100608	0.976629	0.0102705	-0.0729519
GSM1208674	LoVo	none	SMAD2	1	0.931971	-0.101644	1	0	-0.0729952
wgEncodeEH001770	SH-SY5Y	none	GATA2	0.874709	0.927272	-0.108936	0.976629	0.0102705	-0.0791023
wgEncodeEH000751	HepG2	forskolin	ESRRA	1	0.923702	-0.114501	1	0	-0.0826007
GSE73725	h9 hESC	none	NANOG	0.874612	0.924167	-0.113774	0.976629	0.0102705	-0.0826956
GSM1239581	LoVo	none	MEOX2	1	0.915771	-0.126941	1	0	-0.0919755
GSE76496.22	HEK293	none	ZNF140	0.873173	0.913573	-0.130409	0.976629	0.0102705	-0.0951596
wgEncodeEH000397	HL-60	none	CTCF	0.874363	0.911629	-0.133481	0.976629	0.0102705	-0.09748
GSM1526874	HMEC-TERT	none	FOXM1	1	0.908184	-0.138943	1	0	-0.101098
wgEncodeEH000665	K562	IFNa30	STAT2	1	0.907128	-0.140622	1	0	-0.10238
GSM2257669	U2OS	none	ARNTL	0.870505	0.906926	-0.140943	0.976629	0.0102705	-0.103138
GSE105487	Liver	none	FOXA2	0.874325	0.904644	-0.144577	0.976629	0.0102705	-0.105906
GSE77039.2	HT29	48h Rosiglitazone	PPARG	0.863535	0.904387	-0.144989	0.976629	0.0102705	-0.10622
GSM1056836	macrophage	4h 1% O2	EPAS1	1	0.897033	-0.156768	1	0	-0.114787
wgEncodeEH001871	MCF10A-Er-Src	EtOH_0.01pct_4hr	STAT3	0.7471	0.908004	-0.13923	0.879819	0.0556068	-0.115574
GSE92078	K562	none	FOXA1	1	0.89557	-0.159121	1	0	-0.116607
wgEncodeEH000724	K562	none	SMARCA4	1	0.890706	-0.166978	1	0	-0.122705
wgEncodeEH001839	HeLa-S3	none	SMC3	0.726839	0.900242	-0.151616	0.867621	0.0616697	-0.126817
GSM1208761	LoVo	none	ISL1	1	0.879815	-0.184728	1	0	-0.136603
GSE96455	GM12878	none	JUNB	0.75294	0.885521	-0.175402	0.884819	0.0531455	-0.139777
GSM1407634	HEK293	none	ZNF35	1	0.876073	-0.190876	1	0	-0.141457
wgEncodeEH002836	MCF10A-Er-Src	4OHTAM_1uM_12hr	STAT3	0.746853	0.881991	-0.181165	0.879819	0.0556068	-0.144894
GSM2466489	HEK293T	none	ZNF189	0.844261	0.873589	-0.194974	0.964417	0.0157349	-0.145557
wgEncodeEH002269	SK-N-SH	none	REST	0.74716	0.881199	-0.182461	0.879819	0.0556068	-0.145835
wgEncodeEH001781	HEK293-T-REx	none	ZNF263	0.739974	0.880664	-0.183336	0.876701	0.0571487	-0.147065
wgEncodeEH000598	MCF-7	none	CTCF	0.707668	0.884143	-0.177648	0.855476	0.0677924	-0.147536
GSE92194	HEK293	none	WT1	0.750703	0.878271	-0.187262	0.88309	0.0539949	-0.148747
GSM856791	786-O	none	ARNT	1	0.870005	-0.200904	1	0	-0.149418
GSE76496.11	HEK293	none	ZFP28	0.850302	0.869724	-0.20137	0.968813	0.01376	-0.15042
GSM957607	T-ALL	none	TCF3	1	0.866844	-0.206156	1	0	-0.15361
wgEncodeEH001797	K562	none	USF2	1	0.866414	-0.206872	1	0	-0.154183
wgEncodeEH000760	K562	IFNg30	STAT1	1	0.854217	-0.227326	1	0	-0.170663
wgEncodeEH001602	T-47D	DMSO_0.02pct	EP300	0.742619	0.856238	-0.223916	0.877157	0.0569228	-0.177286
wgEncodeEH001531	H1-hESC	none	TCF12	0.733962	0.854753	-0.226421	0.873187	0.0588926	-0.179845
wgEncodeEH002037	GM12878	none	EP300	0.85044	0.844544	-0.243755	0.968813	0.01376	-0.184584
wgEncodeEH002863	K562	none	UBTF	0.84386	0.842009	-0.248093	0.964417	0.0157349	-0.188295
wgEncodeEH001840	HepG2	none	CHD2	0.835858	0.838123	-0.254766	0.959943	0.0177545	-0.193957
wgEncodeEH000663	K562	IFNa30	STAT1	1	0.836533	-0.257506	1	0	-0.195411
GSM1208792	LoVo	none	SATB1	1	0.834159	-0.261606	1	0	-0.198812
GSM1239506	LoVo	none	ID1	0.835836	0.834651	-0.260755	0.959943	0.0177545	-0.1989
wgEncodeEH001811	GM12878	none	STAT3	1	0.831217	-0.266703	1	0	-0.203055
wgEncodeEH002817	A549	none	BHLHE40	0.844033	0.831478	-0.266251	0.964417	0.0157349	-0.203288
GSM1056832	macrophage	4h 1% O2	HIF1A	0.727334	0.835408	-0.259448	0.867621	0.0616697	-0.206447
GSM1405078	HeLa	none	AFF4	1	0.825117	-0.27733	1	0	-0.21195
GSM1239545	LoVo	none	ZNF281	0.738582	0.830252	-0.268379	0.876378	0.0573084	-0.212334
GSE91618	HepG2	none	FOXA1	0.844326	0.822057	-0.282689	0.964417	0.0157349	-0.217031
wgEncodeEH001636	H1-hESC	none	POU5F1	1	0.817171	-0.291289	1	0	-0.223734
wgEncodeEH001842	HepG2	none	MAFK	0.634363	0.833546	-0.262667	0.790556	0.102067	-0.224267
GSM1842789	KH2 mESC	none	POU5F1	0.825667	0.81614	-0.293112	0.951868	0.0214232	-0.226297
GSE59703.1	hMADS-3	none	PPARG	0.635371	0.828862	-0.270795	0.790878	0.10189	-0.230245
GSM1692868	ATCC HTB-96	none	ARNTL	0.634085	0.826698	-0.274568	0.790556	0.102067	-0.233159
GSE91643	K562	none	NCOR1	0.719777	0.816382	-0.292684	0.865231	0.0628678	-0.233538
wgEncodeEH001000	HSMMtube	none	CTCF	0.581486	0.833865	-0.262114	0.748088	0.126047	-0.235759
wgEncodeEH001804	HepG2	none	USF2	0.836215	0.808363	-0.306924	0.959943	0.0177545	-0.237731
GSE91630	MCF-7	none	SIX4	1	0.807925	-0.307707	1	0	-0.237739
GSM1208594	LoVo	none	CAMTA2	0.727779	0.807695	-0.308118	0.867621	0.0616697	-0.245949
wgEncodeEH001498	H1-hESC	none	REST	0.614689	0.816199	-0.293008	0.780958	0.107373	-0.24948
wgEncodeEH000647	HeLa-S3	none	FOS	0.620144	0.815634	-0.294006	0.782127	0.106723	-0.249968
GSE76496.7	HEK293	none	ZNF341	0.588695	0.819573	-0.287056	0.755677	0.121664	-0.25153
GSM1505694	HUES64	none	NR5A2	0.836831	0.794448	-0.331976	0.959943	0.0177545	-0.259344
GSE76496.6	HEK293	none	ZNF436	0.628494	0.80727	-0.308877	0.788396	0.103256	-0.260115
GSE76496.12	HEK293	none	ZFP28	0.699919	0.797366	-0.326686	0.847541	0.0718395	-0.264088
wgEncodeEH002847	K562	none	RCOR1	0.606927	0.806762	-0.309784	0.773061	0.111786	-0.264324
GSM830122	keratinocytes	3 days Ca2+	TP63	0.710919	0.79326	-0.334134	0.855476	0.0677924	-0.269293
GSE76496.23	HEK293	none	ZNF41	0.710919	0.79326	-0.334134	0.855476	0.0677924	-0.269293
GSE91981	HEK293	none	ZNF792	1	0.787369	-0.344888	1	0	-0.270053
GSM1867061	SK-N-BE(2)-C	none	MYCN	0.523886	0.820565	-0.28531	0.691721	0.160069	-0.270997
GSM1525104	Jurkat	KDM3A phosphorylation	KDM3A	0.60634	0.801894	-0.318517	0.773061	0.111786	-0.271162
wgEncodeEH002812	MCF-7	none	GATA3	0.60571	0.795238	-0.330542	0.773061	0.111786	-0.280704
GSE79496.20	HEK293	none	ZNF121	0.699775	0.7835	-0.351995	0.847541	0.0718395	-0.28551
GSM2480804	LNCaP	none	ARID1A	1	0.776305	-0.365304	1	0	-0.288153
GSE105407	MCF7	none	KLF4	0.597061	0.791268	-0.337763	0.763021	0.117463	-0.288765
wgEncodeEH000720	HeLa-S3	none	SMARCC1	0.619415	0.788367	-0.343061	0.782062	0.106759	-0.288895
GSM1065714	K562	30 min heatshock (42C)	HSF1	0.686266	0.773227	-0.371036	0.838931	0.0762739	-0.303037
GSE76496.19	HEK293	none	ZNF33A	0.527959	0.794499	-0.331883	0.693923	0.158689	-0.303454
wgEncodeEH001757	H1-hESC	none	MAX	0.525671	0.79479	-0.331354	0.692493	0.159584	-0.303531
wgEncodeEH002841	GM12878	none	RCOR1	1	0.766842	-0.382999	1	0	-0.30405
GSE94782.2	Kelly	none	MYCN	0.557329	0.786938	-0.345678	0.725093	0.139606	-0.304621
wgEncodeEH001785	PBDEFetal	none	GATA1	1	0.764201	-0.387975	1	0	-0.308556
wgEncodeEH001818	HeLa-S3	none	RFX5	0.524492	0.790221	-0.339672	0.69173	0.160064	-0.30999
wgEncodeEH001820	HeLa-S3	none	EP300	0.527537	0.789167	-0.341598	0.693923	0.158689	-0.310735
GSM558470	HeLa	none	PHF8	0.595676	0.771658	-0.373966	0.762096	0.117991	-0.318567
wgEncodeEH002311	A549	EtOH_0.02pct	REST	0.521569	0.78358	-0.351848	0.691205	0.160393	-0.319389
GSM1537615	NT2-D1	none	NANOG	0.517145	0.777465	-0.36315	0.688334	0.162201	-0.328995
wgEncodeEH001566	H1-hESC	none	ATF3	0.595634	0.764287	-0.387814	0.762096	0.117991	-0.330209
GSM2466544	HEK293T	none	ZNF383	1	0.746459	-0.421865	1	0	-0.339659
wgEncodeEH000061	HUVEC	none	POLR2A	0.584312	0.757845	-0.400024	0.750887	0.124425	-0.342901
GSE96344	liver	none	FOXA1	0.520689	0.765982	-0.384618	0.691205	0.160393	-0.345058
wgEncodeEH001836	H1-hESC	none	RAD21	0.466586	0.778162	-0.361858	0.637962	0.195205	-0.345508
GSM1526875	HMEC-TERT	none	MYBL2	0.687031	0.74308	-0.42841	0.838977	0.0762498	-0.354058
wgEncodeEH001803	HepG2	none	RAD21	0.485961	0.76579	-0.38498	0.655905	0.183159	-0.356491
wgEncodeEH002291	A549	EtOH_0.02pct	USF1	0.510736	0.758395	-0.398979	0.683747	0.165105	-0.358816
GSM1407630	HEK293	none	ZNF189	0.5164	0.756968	-0.401696	0.688135	0.162326	-0.359763
wgEncodeEH001891	BE2_C	none	CTCF	0.451689	0.771463	-0.374332	0.623503	0.205161	-0.360345
GSE58685	hESC	none	PDX1	0.510691	0.754677	-0.406069	0.683747	0.165105	-0.364596
GSM1693910	U2OS	none	HINFP	0.496439	0.755402	-0.404683	0.667704	0.175416	-0.368261
GSE76496.15	HEK293	none	ZNF449	0.428616	0.772408	-0.372564	0.601291	0.220915	-0.368271
wgEncodeEH000664	K562	IFNa6h	STAT1	0.793868	0.730826	-0.4524	0.922033	0.0352536	-0.369998
wgEncodeEH001614	SK-N-SH_RA	none	RAD21	0.44899	0.763588	-0.389133	0.620521	0.207244	-0.372567
wgEncodeEH001532	H1-hESC	none	USF1	0.424488	0.770132	-0.376822	0.598118	0.223213	-0.372711
wgEncodeEH002087	H1-hESC	none	RBBP5	0.422626	0.762561	-0.391075	0.596222	0.224592	-0.383918
wgEncodeEH000419	HMEC	none	CTCF	0.432877	0.759726	-0.396448	0.604038	0.218935	-0.38465
wgEncodeEH002822	A549	none	RAD21	0.417231	0.759448	-0.396978	0.593692	0.226439	-0.389362
wgEncodeEH000448	GM12865	none	CTCF	0.459292	0.747733	-0.419404	0.629481	0.201017	-0.392721
wgEncodeEH000402	WERI-Rb-1	none	CTCF	0.459217	0.747247	-0.420342	0.629481	0.201017	-0.393468
wgEncodeEH002067	HeLa-S3	none	NFYB	0.495085	0.735541	-0.443123	0.66666	0.176095	-0.400352
wgEncodeEH001769	MCF10A-Er-Src	4OHTAM_1uM_36hr	STAT3	0.409021	0.748295	-0.418321	0.584171	0.23346	-0.40945
GSM1899558	VCaP	none	ERG	0.794195	0.70816	-0.497852	0.922033	0.0352536	-0.413614
GSE92075	K562	none	SREBF1	0.426862	0.739731	-0.434927	0.60073	0.221321	-0.415663
wgEncodeEH000535	K562	none	CTCF	0.441413	0.732707	-0.448691	0.612985	0.21255	-0.422206
wgEncodeEH001788	HeLa-S3	none	IRF3	1	0.703074	-0.508251	1	0	-0.422324
wgEncodeEH002071	PANC-1	none	TCF7L2	0.4203	0.736936	-0.440389	0.594525	0.22583	-0.422406
wgEncodeEH000560	H1-hESC	none	CTCF	0.382611	0.743208	-0.428161	0.553994	0.256495	-0.430316
GSE76496.13	HEK293	none	ZFP82	0.671297	0.702286	-0.509869	0.822375	0.0849302	-0.432344
wgEncodeEH002815	MCF10A-Er-Src	EtOH_0.01pct	FOS	0.381609	0.739952	-0.434496	0.553238	0.257088	-0.435435
GSM1306364	MGG8	none	SALL2	1	0.695375	-0.524136	1	0	-0.438072
wgEncodeEH000543	HepG2	none	CTCF	0.380799	0.737137	-0.439995	0.552758	0.257465	-0.439832
GSE76496.25	HEK293	none	ZNF250	0.553651	0.704689	-0.504941	0.721121	0.141992	-0.442468
wgEncodeEH000394	GM12878	none	CTCF	0.370103	0.737486	-0.439312	0.542003	0.265998	-0.444366
GSE97661.5	K562	none	FOXO3	0.647347	0.696291	-0.522238	0.800488	0.0966451	-0.44676
wgEncodeEH001789	HeLa-S3	none	RAD21	0.379447	0.731954	-0.450176	0.551488	0.258464	-0.448231
wgEncodeEH002828	H1-hESC	none	MAFK	0.485288	0.709017	-0.496108	0.655764	0.183253	-0.449458
wgEncodeEH000683	K562	none	GATA2	0.414057	0.720752	-0.472425	0.590632	0.228683	-0.449895
wgEncodeEH000686	HeLa-S3	none	TFAP2C	0.3388	0.741501	-0.43148	0.511748	0.290944	-0.454072
wgEncodeEH000401	HepG2	none	CTCF	0.357239	0.734186	-0.445783	0.530571	0.275256	-0.454806
wgEncodeEH000075	HMEC	none	CTCF	0.378282	0.72679	-0.46039	0.550489	0.259251	-0.456642
GSE92067	HEK293	none	HIC1	0.344275	0.737266	-0.439743	0.516519	0.286914	-0.457508
GSE92159	MCF-7	none	NONO	1	0.684733	-0.546387	1	0	-0.460423
wgEncodeEH002055	HCT-116	none	CTCF	0.355624	0.730337	-0.453366	0.529536	0.276104	-0.461048
wgEncodeEH000984	HEEpiC	none	CTCF	0.355138	0.729136	-0.45574	0.529495	0.276138	-0.462876
wgEncodeEH001762	U2OS	none	SETDB1	0.472246	0.702363	-0.509711	0.642412	0.192186	-0.465309
wgEncodeEH000745	HeLa-S3	none	JUND	0.334926	0.730328	-0.453383	0.508188	0.293975	-0.47198
wgEncodeEH002838	MCF10A-Er-Src	4OHTAM_1uM_4hr	FOS	0.364948	0.720731	-0.472468	0.537182	0.269879	-0.472204
GSM1208698	LoVo	none	XBP1	0.64775	0.68353	-0.548923	0.800488	0.0966451	-0.472972
GSM1218851	Rhabdomyosarcoma	none	MYOD1	0.325123	0.733013	-0.448089	0.498925	0.301965	-0.473125
wgEncodeEH001547	SK-N-SH	none	REST	0.341458	0.727008	-0.459957	0.513745	0.289252	-0.473992
GSE64233.2	SGBS	none	RELA	0.343521	0.725969	-0.462019	0.516177	0.287202	-0.474307
GSE97661.10	GM12878	none	TP73	1	0.678006	-0.560629	1	0	-0.474912
GSM1208616	LoVo	none	ETV4	0.472577	0.695268	-0.524359	0.642412	0.192186	-0.478579
wgEncodeEH001549	HepG2	none	REST	0.457716	0.697102	-0.520559	0.628815	0.201477	-0.47895
wgEncodeEH001127	Fibroblasts	none	JUND	0.351482	0.719325	-0.475285	0.524722	0.280071	-0.480302
wgEncodeEH000393	GM12801	none	CTCF	0.533114	0.687615	-0.540328	0.697521	0.156443	-0.480484
wgEncodeEH001208	K562	none	GATA2	0.407039	0.701441	-0.511606	0.582061	0.235031	-0.486216
GSE95956	K562	none	ATF1	0.648268	0.675799	-0.565333	0.800488	0.0966451	-0.489367
GSM1024799	MCF-7	none	AHR	0.796416	0.671822	-0.573849	0.923682	0.0344775	-0.489705
wgEncodeEH001794	HepG2	none	JUN	0.398331	0.698032	-0.518636	0.571734	0.242806	-0.496082
wgEncodeEH000975	AG04449	none	CTCF	0.334927	0.71226	-0.489523	0.508188	0.293975	-0.499622
wgEncodeEH001801	HepG2	none	JUND	0.335123	0.708743	-0.496666	0.508188	0.293975	-0.505273
wgEncodeEH001539	A549	EtOH_0.02pct	USF1	0.341129	0.703402	-0.507578	0.513745	0.289252	-0.511337
wgEncodeEH001545	GM12891	none	PAX5	0.532962	0.670944	-0.575735	0.697521	0.156443	-0.514784
wgEncodeEH001845	K562	none	SMC3	0.32988	0.703598	-0.507176	0.504215	0.297385	-0.515657
GSM1876186	MCF-7	none	FOXM1	0.533004	0.669838	-0.578115	0.697521	0.156443	-0.517129
GSM1462475	T47D	1%O2+1mMDMOG 16h	HIF1A	0.367921	0.689655	-0.536053	0.539492	0.268015	-0.523767
GSM1505700	HUES64	none	NANOG	0.300952	0.708098	-0.497978	0.473804	0.324401	-0.524569
wgEncodeEH001608	HepG2	none	RAD21	0.344654	0.693076	-0.528915	0.516519	0.286914	-0.527665
wgEncodeEH001530	H1-hESC	none	SIN3A	0.334867	0.692403	-0.530315	0.508188	0.293975	-0.532705
GSE76496.14	HEK293	none	ZNF322	0.338501	0.691421	-0.532364	0.511748	0.290944	-0.532756
wgEncodeEH000761	K562	IFNg6h	STAT1	0.650807	0.654743	-0.611	0.800799	0.0964764	-0.53607
wgEncodeEH001817	HeLa-S3	none	PRDM1	0.65091	0.654113	-0.612389	0.800799	0.0964764	-0.537517
GSM1505763	HUES64	none	SOX17	0.387911	0.676761	-0.563281	0.560965	0.251065	-0.539592
wgEncodeEH001544	HepG2	none	TCF12	0.618449	0.652695	-0.615519	0.782057	0.106761	-0.542713
wgEncodeEH000569	GM12891	none	CTCF	0.280916	0.704841	-0.504631	0.448789	0.347958	-0.544458
wgEncodeEH001568	HepG2	none	ATF3	0.439278	0.66576	-0.586927	0.610756	0.214133	-0.545803
GSM1218850	myotube	none	MYOD1	0.296755	0.693838	-0.527329	0.46855	0.329244	-0.550555
wgEncodeEH002856	HeLa-S3	none	MAFK	0.32968	0.683007	-0.550027	0.504215	0.297385	-0.551216
GSM1642517	MCF-7	none	MTA3	0.273353	0.702804	-0.508806	0.437517	0.359005	-0.554712
wgEncodeEH001472	HepG2	none	USF1	0.269178	0.703791	-0.50678	0.433237	0.363274	-0.555972
wgEncodeEH002300	ECC-1	DMSO_0.02pct	CTCF	0.264521	0.700414	-0.51372	0.43116	0.365361	-0.562529
wgEncodeEH001635	H1-hESC	none	NANOG	0.535124	0.648595	-0.62461	0.699358	0.1553	-0.563613
wgEncodeEH001898	NB4	none	CTCF	0.294655	0.683104	-0.549822	0.46855	0.329244	-0.568867
wgEncodeEH002032	HepG2	none	BHLHE40	0.271555	0.69366	-0.5277	0.435831	0.360682	-0.5702
GSE76496.4	HEK293	none	ZNF350	0.323158	0.674191	-0.568771	0.49657	0.304019	-0.570936
wgEncodeEH000639	GM12878	none	JUND	0.618343	0.637927	-0.648537	0.782057	0.106761	-0.577531
wgEncodeEH002302	H1-hESC	none	SP2	0.50693	0.642336	-0.6386	0.681021	0.16684	-0.581276
wgEncodeEH000439	SK-N-SH_RA	none	CTCF	0.262411	0.68816	-0.539184	0.43082	0.365704	-0.58231
wgEncodeEH001830	GM12878	none	BRCA1	1	0.630764	-0.664828	1	0	-0.585379
wgEncodeEH000977	AG09309	none	CTCF	0.271922	0.684298	-0.547303	0.435831	0.360682	-0.585608
GSE91936	K562	none	TEAD2	0.767114	0.629365	-0.668032	0.897986	0.0467306	-0.590755
GSM1208644	LoVo	none	LHX2	0.315066	0.662874	-0.593194	0.489103	0.3106	-0.595927
wgEncodeEH000452	GM12875	none	CTCF	0.281174	0.673377	-0.570513	0.448789	0.347958	-0.59695
wgEncodeEH002292	A549	EtOH_0.02pct	EP300	0.265646	0.679053	-0.558404	0.43116	0.365361	-0.597392
wgEncodeEH000648	HeLa-S3	none	MYC	0.266962	0.677323	-0.562083	0.431745	0.364773	-0.600013
GSM1208762	LoVo	none	JDP2	0.618733	0.62742	-0.672497	0.782057	0.106761	-0.60335
GSM1574275	PDAC	none	HNF1B	0.268013	0.674697	-0.567687	0.431965	0.364552	-0.604452
wgEncodeEH000437	SAEC	none	CTCF	0.267757	0.671423	-0.574707	0.431965	0.364552	-0.610234
GSM1056831	macrophage	4h 1% O2	HIF1A	0.767463	0.620567	-0.688342	0.897986	0.0467306	-0.613213
GSE91422	HEK293	none	ZNF623	0.267128	0.668031	-0.582013	0.431745	0.364773	-0.616446
wgEncodeEH001844	K562	none	MAFK	0.265553	0.667404	-0.583368	0.43116	0.365361	-0.617928
GSE76496.28	HEK293	none	KLF7	0.305649	0.653674	-0.613357	0.479238	0.319449	-0.618669
wgEncodeEH001638	K562	none	REST	0.267071	0.666752	-0.584778	0.431745	0.364773	-0.618763
GSM1462461	CXCR5hi CD4 T cells	none	BCL6	0.360364	0.641188	-0.64118	0.533434	0.27292	-0.622609
wgEncodeEH002279	K562	none	CTCF	0.265592	0.662546	-0.593908	0.43116	0.365361	-0.626822
GSE91907	HEK293	none	KLF7	0.305149	0.646582	-0.629095	0.479105	0.319569	-0.633159
wgEncodeEH001508	A549	EtOH_0.02pct	CTCF	0.225407	0.675806	-0.565318	0.383092	0.416697	-0.635423
GSM970261	ProEs	none	IRF2	0.360553	0.635084	-0.654982	0.533434	0.27292	-0.636118
wgEncodeEH000749	GM12878	none	RAD21	0.238472	0.668021	-0.582034	0.399994	0.397946	-0.636654
wgEncodeEH001764	K562	none	TRIM28	0.768034	0.610435	-0.712092	0.897986	0.0467306	-0.639886
wgEncodeEH002288	A549	EtOH_0.02pct	ATF3	0.294946	0.643183	-0.6367	0.46855	0.329244	-0.645112
GSE76496.30	HEK293	none	ZBTB14	0.237125	0.660837	-0.597634	0.399295	0.398706	-0.649903
wgEncodeEH002069	HeLa-S3	none	TCF7L2	0.5081	0.613291	-0.705356	0.681799	0.166343	-0.652119
wgEncodeEH003212	GM12878	none	CEBPB	0.361289	0.627277	-0.672826	0.533838	0.27259	-0.653736
GSM1495182	U2OS	20 min heat shock	HSF1	0.257661	0.645247	-0.632077	0.42538	0.371223	-0.663386
wgEncodeEH000410	HUVEC	none	CTCF	0.211994	0.663939	-0.590877	0.367329	0.434944	-0.667365
GSE91769	MCF7	none	ZKSCAN1	0.621318	0.602793	-0.730265	0.782752	0.106376	-0.667475
wgEncodeEH001578	K562	none	SP1	0.252272	0.643646	-0.63566	0.418278	0.378535	-0.670683
wgEncodeEH000685	HeLa-S3	none	TFAP2A	0.207917	0.662786	-0.593385	0.360806	0.442726	-0.674438
GSM830121	keratinocytes	none	TP63	0.417994	0.609985	-0.713155	0.594045	0.226181	-0.678211
wgEncodeEH001479	GM12878	none	BATF	0.205053	0.66063	-0.598086	0.358802	0.445146	-0.679742
wgEncodeEH000398	HeLa-S3	none	CTCF	0.21738	0.653795	-0.61309	0.374413	0.426649	-0.680024
wgEncodeEH003434	MCF-7	serum_stimulated_media	CTCF	0.245692	0.641229	-0.641089	0.40863	0.38867	-0.681257
wgEncodeEH000559	NHEK	none	CTCF	0.245649	0.641002	-0.641598	0.40863	0.38867	-0.681709
GSE76496.21	HEK293	none	ZNF134	0.206216	0.656462	-0.607216	0.358935	0.444985	-0.686929
wgEncodeEH000614	HeLa-S3	IFNg30	STAT1	0.207869	0.654728	-0.611033	0.360806	0.442726	-0.688555
wgEncodeEH002813	HeLa-S3	none	TCF7L2	0.205961	0.655361	-0.609637	0.358935	0.444985	-0.688881
wgEncodeEH001536	ECC-1	Estradiol_10nM	ESR1	0.245745	0.637233	-0.650106	0.40863	0.38867	-0.68931
GSM1407644	HEK293	none	ZNF322	0.200348	0.654297	-0.611983	0.354061	0.450922	-0.694617
wgEncodeEH000687	HeLa-S3	none	NR2C2	0.769832	0.58965	-0.762069	0.899176	0.0461555	-0.69745
wgEncodeEH000029	GM12878	none	CTCF	0.19826	0.653083	-0.614662	0.35264	0.452668	-0.697912
wgEncodeEH000392	GM06990	none	CTCF	0.198048	0.652654	-0.615609	0.35264	0.452668	-0.698678
wgEncodeEH001857	K562	none	BHLHE40	0.191799	0.654415	-0.611723	0.347622	0.458892	-0.69961
wgEncodeEH000572	GM19240	none	CTCF	0.197733	0.652012	-0.617031	0.35264	0.452668	-0.699829
wgEncodeEH000406	NHEK	none	CTCF	0.205831	0.648701	-0.624373	0.358935	0.444985	-0.700912
wgEncodeEH002855	HeLa-S3	none	MAZ	0.20419	0.645222	-0.632132	0.358802	0.445146	-0.707455
GSE76496.3	HEK293	none	MYNN	0.204282	0.644368	-0.634042	0.358802	0.445146	-0.709053
GSM1407637	HEK293	none	ZNF41	1	0.585012	-0.773463	1	0	-0.709368
GSM1495181	U2OS	10 min heat shock	HSF1	0.204964	0.642602	-0.638002	0.358802	0.445146	-0.712378
wgEncodeEH000989	HA-sp	none	CTCF	0.19464	0.645389	-0.631759	0.348781	0.457447	-0.714953
wgEncodeEH001850	HepG2	none	MAFK	0.205207	0.640321	-0.643134	0.358802	0.445146	-0.716716
wgEncodeEH002798	K562	IFNa6h	IRF1	0.237709	0.626611	-0.674358	0.399295	0.398706	-0.716971
wgEncodeEH002295	A549	EtOH_0.02pct	ZBTB33	0.237576	0.62592	-0.675951	0.399295	0.398706	-0.718436
GSE76496.17	HEK293	none	ZNF260	0.204159	0.637212	-0.650155	0.358802	0.445146	-0.722703
wgEncodeEH000403	BJ	none	CTCF	0.19246	0.640284	-0.643217	0.347622	0.458892	-0.725404
wgEncodeEH000979	AG10803	none	CTCF	0.192115	0.639435	-0.645131	0.347622	0.458892	-0.727011
GSE91997	HeLa-S3	none	NFE2L2	0.19778	0.637317	-0.649917	0.35264	0.452668	-0.727157
wgEncodeEH001649	H1-hESC	none	CTCF	0.191775	0.638586	-0.647047	0.347622	0.458892	-0.728624
GSM1505757	HUES64	none	SMAD4	0.193391	0.63852	-0.647197	0.347622	0.458892	-0.72875
wgEncodeEH000759	HepG2	insulin	SREBF1	0.390689	0.593269	-0.753241	0.563334	0.249234	-0.729473
wgEncodeEH000405	HRE	none	CTCF	0.201472	0.633647	-0.658249	0.355503	0.449156	-0.732132
wgEncodeEH003437	MCF-7	serum_starved_media	CTCF	0.190077	0.63414	-0.657126	0.346524	0.460267	-0.73804
wgEncodeEH001895	HFF-Myc	none	CTCF	0.200176	0.627278	-0.672822	0.354061	0.450922	-0.745916
GSE96382	K562	none	JUNB	0.322092	0.593983	-0.751505	0.495592	0.304875	-0.748457
wgEncodeEH001902	WI-38	none	CTCF	0.174532	0.636088	-0.652702	0.32538	0.487609	-0.751712
wgEncodeEH000447	GM12864	none	CTCF	0.187707	0.627183	-0.673041	0.342744	0.46503	-0.754719
wgEncodeEH000532	GM12878	none	CTCF	0.187575	0.626763	-0.674009	0.342744	0.46503	-0.755562
wgEncodeEH002264	HepG2	none	SP2	0.473194	0.577257	-0.792715	0.642431	0.192174	-0.757127
wgEncodeEH001515	HepG2	none	BHLHE40	0.390098	0.582243	-0.780306	0.563334	0.249234	-0.75955
wgEncodeEH000562	GM12892	none	CTCF	0.185928	0.621099	-0.687105	0.341657	0.46641	-0.767918
wgEncodeEH002024	K562	none	NFYB	0.235972	0.603512	-0.728547	0.398116	0.39999	-0.769156
wgEncodeEH000054	HUVEC	none	CTCF	0.15971	0.63352	-0.658538	0.303134	0.518365	-0.776752
GSE53041.9	THP-1	80 min calcitriol	VDR	1	0.560819	-0.834393	1	0	-0.783107
wgEncodeEH002310	A549	EtOH_0.02pct	FOSL2	0.154211	0.633828	-0.657836	0.295613	0.529276	-0.78351
wgEncodeEH000629	HCT-116	none	TCF7L2	0.150782	0.632467	-0.660939	0.292441	0.533962	-0.78918
wgEncodeEH001616	SK-N-SH_RA	none	EP300	0.153321	0.631063	-0.664143	0.294396	0.531068	-0.789824
wgEncodeEH002839	MCF10A-Er-Src	4OHTAM_1uM_36hr	FOS	0.157457	0.628223	-0.670651	0.299844	0.523105	-0.789845
GSE92196	K562	none	RFX1	0.192933	0.608176	-0.717439	0.347622	0.458892	-0.790983
wgEncodeEH001613	SK-N-SH_RA	none	CTCF	0.156195	0.625019	-0.678027	0.297933	0.525881	-0.797804
wgEncodeEH001833	GM12878	none	SMC3	0.145775	0.628164	-0.670786	0.289361	0.53856	-0.800275
GSM1208693	LoVo	none	TFE3	0.321325	0.573677	-0.801688	0.495072	0.305332	-0.80342
GSM1407645	HEK293	none	ZBTB18	1	0.553696	-0.852835	1	0	-0.806046
wgEncodeEH002548	NHLF	none	CTCF	0.161742	0.615689	-0.699726	0.305483	0.515014	-0.809234
wgEncodeEH000600	ProgFib	none	CTCF	0.148094	0.622721	-0.683342	0.290154	0.537371	-0.809832
GSE91448	MCF-7	none	RFX1	0.150393	0.619505	-0.690812	0.292441	0.533962	-0.813847
GSE96009	iPSC	none	POU5F1	0.155222	0.61676	-0.697218	0.296566	0.527879	-0.81533
GSM1239529	LoVo	none	TCF7L1	0.577614	0.553838	-0.852464	0.746908	0.126733	-0.81549
wgEncodeEH000716	GM18526	TNFa	NFKB1	0.391429	0.562169	-0.830924	0.563334	0.249234	-0.817731
wgEncodeEH001021	HeLa-S3	none	POLR2A	0.391503	0.561682	-0.832174	0.563334	0.249234	-0.8192
GSE91784	HEK293	none	ZNF140	0.577618	0.552588	-0.855724	0.746908	0.126733	-0.819525
wgEncodeEH002303	A549	EtOH_0.02pct	BCL3	0.225402	0.586113	-0.770749	0.383092	0.416697	-0.819934
wgEncodeEH001491	A549	DEX_50nM	NR3C1	0.154791	0.614214	-0.703187	0.296233	0.528367	-0.820779
wgEncodeEH002347	K562	none	STAT5A	0.186825	0.596175	-0.746192	0.342217	0.465699	-0.822004
wgEncodeEH000080	HepG2	none	CTCF	0.145245	0.616408	-0.698042	0.288988	0.53912	-0.823352
GSE91431	K562	none	RFX1	0.146436	0.616109	-0.698743	0.289361	0.53856	-0.823582
wgEncodeEH002078	A549	none	CTCF	0.167895	0.604544	-0.72608	0.315042	0.501631	-0.824337
wgEncodeEH001663	K562	none	MEF2A	0.214704	0.585026	-0.773428	0.370356	0.431381	-0.8302
wgEncodeEH002848	K562	none	TBL1XR1	0.18667	0.592475	-0.755175	0.342217	0.465699	-0.830659
wgEncodeEH000649	K562	none	RAD21	0.153225	0.609813	-0.713562	0.294396	0.531068	-0.831528
GSM1208721	LoVo	none	CREB3L4	0.47484	0.551489	-0.858597	0.643908	0.191176	-0.835442
wgEncodeEH001646	K562	none	EGR1	0.150745	0.607649	-0.71869	0.292441	0.533962	-0.83787
wgEncodeEH002842	H1-hESC	none	BACH1	0.152656	0.605799	-0.723088	0.294099	0.531507	-0.840193
GSE91561	MCF7	none	SREBF1	0.26295	0.569267	-0.812823	0.431029	0.365493	-0.840296
wgEncodeEH001815	HeLa-S3	none	CEBPB	0.149858	0.603763	-0.727945	0.292122	0.534436	-0.846359
GSM1122312	ME-1	none	FLI1	0.180068	0.588324	-0.765317	0.332477	0.478238	-0.847557
GSM1218849	myoblast	none	MYOD1	0.128063	0.61638	-0.698108	0.265322	0.576226	-0.848168
wgEncodeEH001779	HEK293	none	TRIM28	0.152002	0.601563	-0.733212	0.293329	0.532646	-0.849941
GSM1208606	LoVo	none	E2F2	0.140717	0.60707	-0.720065	0.280898	0.551451	-0.850317
wgEncodeEH001210	K562	none	JUNB	0.151726	0.59924	-0.738794	0.293286	0.532708	-0.855012
GSM1462476	T47D	1%O2+1mMDMOG 16h	ARNT	0.134204	0.607561	-0.7189	0.274978	0.560702	-0.855341
wgEncodeEH002402	Dnd41	none	CTCF	0.1338	0.606732	-0.720869	0.274978	0.560702	-0.85704
wgEncodeEH002824	GM12878	none	EP300	0.179586	0.584371	-0.775042	0.332119	0.478707	-0.857335
wgEncodeEH000781	HeLa-S3	none	SMARCA4	0.57798	0.540766	-0.886924	0.746908	0.126733	-0.858633
wgEncodeEH001656	T-47D	DMSO_0.02pct	CTCF	0.134784	0.602243	-0.731583	0.275294	0.560203	-0.866046
GSE76496.18	HEK293	none	ZNF146	0.147284	0.593951	-0.751584	0.289744	0.537986	-0.869939
wgEncodeEH002314	GM12878	none	REST	0.212961	0.569935	-0.81113	0.3679	0.434271	-0.870626
wgEncodeEH002861	K562	none	ARID3A	0.179193	0.578586	-0.789396	0.331936	0.478945	-0.871713
wgEncodeEH001799	HeLa-S3	none	STAT3	0.146754	0.59157	-0.757378	0.289493	0.538361	-0.875504
GSM1505751	HUES64	none	SMAD4	0.212915	0.568046	-0.81592	0.3679	0.434271	-0.875688
wgEncodeEH001640	GM12878	none	RAD21	0.119244	0.606992	-0.720251	0.25574	0.592201	-0.877449
wgEncodeEH001774	HUVEC	none	FOS	0.134099	0.596747	-0.744809	0.274978	0.560702	-0.878082
wgEncodeEH000042	K562	none	CTCF	0.130106	0.598679	-0.740145	0.269072	0.570131	-0.880005
wgEncodeEH001468	GM12878	none	USF1	0.148777	0.58891	-0.763881	0.290878	0.53629	-0.880275
GSE105823	K562	none	MTA1	0.146284	0.589202	-0.763167	0.289361	0.53856	-0.880995
GSE91565	IMR90	none	NFE2L2	0.146176	0.588611	-0.764613	0.289361	0.53856	-0.882343
wgEncodeEH001488	GM12878	none	ZBTB33	0.47812	0.535402	-0.901305	0.647595	0.188697	-0.888034
wgEncodeEH001026	NH-A	none	CTCF	0.117499	0.602758	-0.730349	0.253312	0.596344	-0.888797
wgEncodeEH001829	HepG2	none	CEBPB	0.127412	0.594085	-0.751258	0.264448	0.577659	-0.894726
wgEncodeEH000987	HPF	none	CTCF	0.136112	0.588587	-0.764673	0.276052	0.559009	-0.895026
wgEncodeEH002837	MCF10A-Er-Src	4OHTAM_1uM_12hr	FOS	0.135658	0.586473	-0.769864	0.276052	0.559009	-0.899817
wgEncodeEH001585	K562	none	RAD21	0.121144	0.595715	-0.747307	0.256514	0.59089	-0.899847
wgEncodeEH002058	NHDF-neo	none	CTCF	0.135619	0.586281	-0.770337	0.276052	0.559009	-0.900255
GSE105440	liver	none	HNF4G	0.116341	0.59759	-0.742773	0.25189	0.598788	-0.901111
wgEncodeEH002844	HeLa-S3	none	RCOR1	0.114979	0.597954	-0.741893	0.249879	0.60227	-0.902667
wgEncodeEH002818	A549	none	CEBPB	0.108525	0.600544	-0.735657	0.244323	0.612036	-0.903892
wgEncodeEH000978	AG09319	none	CTCF	0.12594	0.588221	-0.76557	0.264245	0.577994	-0.907819
wgEncodeEH001516	HepG2	none	CTCF	0.125718	0.587608	-0.767073	0.264245	0.577994	-0.909186
GSM2466476	HEK293T	none	ZNF133	0.579306	0.525956	-0.926985	0.747072	0.126638	-0.910152
wgEncodeEH001569	K562	none	ZBTB33	0.295633	0.540703	-0.887091	0.46855	0.329244	-0.911019
GSM1065721	K562	30 min heatshock (42C)	HSF1	0.579401	0.525197	-0.929069	0.747072	0.126638	-0.912873
wgEncodeEH000988	HRPEpiC	none	CTCF	0.12479	0.584957	-0.773598	0.262787	0.580395	-0.916673
wgEncodeEH001639	T-47D	DMSO_0.02pct	GATA3	0.111438	0.591205	-0.758269	0.248742	0.604251	-0.918279
wgEncodeEH001507	A549	DEX_100nM	CTCF	0.112682	0.588767	-0.764231	0.249314	0.603254	-0.922913
wgEncodeEH000746	HeLa-S3	none	JUN	0.113797	0.586837	-0.768968	0.249505	0.602921	-0.926931
wgEncodeEH002804	K562	none	MAFF	0.114398	0.586315	-0.770251	0.249852	0.602317	-0.927691
wgEncodeEH001574	H1-hESC	none	EP300	0.14058	0.572343	-0.805048	0.280898	0.551451	-0.928662
GSE97661.1	GM12878	none	ETV6	0.14058	0.572343	-0.805048	0.280898	0.551451	-0.928662
wgEncodeEH000982	HCFaa	none	CTCF	0.106657	0.589081	-0.763463	0.241304	0.617435	-0.931566
GSE67555	neonatal foreskin	none	TFAP2A	0.113942	0.584075	-0.775775	0.249505	0.602921	-0.933067
GSE91535	K562	none	ARNT	0.170164	0.558653	-0.839975	0.318781	0.496507	-0.933087
wgEncodeEH001555	A549	DEX_100nM	NR3C1	0.11381	0.583376	-0.777501	0.249505	0.602921	-0.934632
wgEncodeEH001504	HeLa-S3	none	GABPA	0.140103	0.568101	-0.815781	0.280898	0.551451	-0.939191
GSE41629	SGBS	stimulation to differentiate	CEBPA	0.113528	0.581289	-0.782674	0.249505	0.602921	-0.939345
wgEncodeEH002801	H1-hESC	none	BRCA1	0.356455	0.5263	-0.926042	0.530088	0.275652	-0.941321
wgEncodeEH001041	Osteobl	none	CTCF	0.122076	0.576224	-0.795299	0.257543	0.589151	-0.94232
wgEncodeEH002832	IMR90	none	MAFK	0.111655	0.580017	-0.785833	0.248745	0.604246	-0.943088
wgEncodeEH000985	HMF	none	CTCF	0.121907	0.575617	-0.79682	0.257543	0.589151	-0.943749
wgEncodeEH000695	GM12878	none	YY1	1	0.512314	-0.964901	1	0	-0.951929
wgEncodeEH002811	GM12878	none	IKZF1	0.58107	0.514411	-0.959007	0.748088	0.126047	-0.95235
wgEncodeEH001482	K562	none	SPI1	0.103966	0.581932	-0.781077	0.23664	0.625912	-0.95283
GSM558471	HeLa	none	PHF8	0.295679	0.526627	-0.925147	0.46855	0.329244	-0.95728
GSM1208805	LoVo	none	TP73	0.109418	0.5751	-0.798115	0.245658	0.609669	-0.957894
wgEncodeEH000450	GM12873	none	CTCF	0.120464	0.569963	-0.811059	0.25574	0.592201	-0.959151
wgEncodeEH000981	HBMEC	none	CTCF	0.11117	0.572422	-0.804849	0.248625	0.604455	-0.960895
wgEncodeEH000120	NHLF	none	CTCF	0.102821	0.578373	-0.789927	0.235428	0.628143	-0.962281
wgEncodeEH002025	GM12878	none	BHLHE40	0.112332	0.571362	-0.807523	0.249291	0.603293	-0.962688
wgEncodeEH001894	HCM	none	CTCF	0.119831	0.567146	-0.818209	0.25574	0.592201	-0.966023
wgEncodeEH000541	HeLa-S3	none	CTCF	0.119496	0.565538	-0.822304	0.25574	0.592201	-0.969987
GSE91749	HEK293	none	ZEB2	0.108611	0.569841	-0.811368	0.244323	0.612036	-0.971814
GSM1239489	LoVo	none	ARNTL	0.243889	0.528812	-0.919172	0.408488	0.38882	-0.97217
wgEncodeEH001821	K562	none	CEBPB	0.099158	0.576805	-0.793846	0.229601	0.639027	-0.972962
wgEncodeEH001571	K562	none	BCLAF1	0.198368	0.536697	-0.897821	0.35264	0.452668	-0.974735
wgEncodeEH002831	IMR90	none	CTCF	0.096041	0.576146	-0.795493	0.227238	0.643519	-0.977409
wgEncodeEH000976	AG04450	none	CTCF	0.0956466	0.575195	-0.797878	0.227112	0.643761	-0.979731
wgEncodeEH000542	HeLa-S3	none	MYC	0.296593	0.518639	-0.947196	0.46855	0.329244	-0.98479
wgEncodeEH002345	HepG2	none	TEAD4	0.109877	0.563314	-0.82799	0.246211	0.608693	-0.985626
wgEncodeEH001528	H1-hESC	none	SIX5	0.296661	0.518213	-0.948382	0.46855	0.329244	-0.986284
wgEncodeEH002266	PANC-1	none	SIN3A	0.296802	0.517363	-0.950751	0.46855	0.329244	-0.989275
wgEncodeEH002091	K562	none	HDAC2	0.198628	0.531741	-0.911204	0.35264	0.452668	-0.990146
wgEncodeEH002802	H1-hESC	none	ZNF143	0.089924	0.576052	-0.79573	0.214683	0.668201	-0.994044
wgEncodeEH001827	K562	none	MXI1	0.133624	0.546716	-0.871136	0.274978	0.560702	-1.0009
wgEncodeEH002021	K562	none	NFYA	0.245356	0.520064	-0.943238	0.40863	0.38867	-1.00135
wgEncodeEH000667	K562	IFNa6h	JUN	0.159624	0.537435	-0.895837	0.303134	0.518365	-1.00473
GSM1407646	HEK293	none	ZSCAN31	0.722114	0.497243	-1.00798	0.866517	0.0622231	-1.013
GSE96003	HepG2	none	ATF1	0.199597	0.524126	-0.932016	0.353817	0.451221	-1.01388
wgEncodeEH002023	H1-hESC	none	JUND	0.106851	0.552128	-0.856924	0.241304	0.617435	-1.01943
wgEncodeEH000619	K562	none	FOS	0.104935	0.552365	-0.856307	0.238376	0.622738	-1.02203
wgEncodeEH000396	HEK293	none	CTCF	0.0974064	0.555322	-0.848603	0.228935	0.640288	-1.02527
wgEncodeEH001207	K562	none	FOS	0.106588	0.548455	-0.866556	0.241304	0.617435	-1.0291
GSE91989	HEK293	none	ZNF146	0.127232	0.540033	-0.888882	0.264448	0.577659	-1.02915
wgEncodeEH001048	NHDF-Ad	none	CTCF	0.0902761	0.560444	-0.835359	0.214801	0.667963	-1.0302
wgEncodeEH002066	HeLa-S3	none	NFYA	0.127103	0.539139	-0.891271	0.264448	0.577659	-1.03169
wgEncodeEH000449	GM12872	none	CTCF	0.0900405	0.559692	-0.837294	0.214683	0.668201	-1.03217
wgEncodeEH002547	HFF	none	CTCF	0.082744	0.567158	-0.818177	0.200602	0.697665	-1.03401
wgEncodeEH001501	HepG2	none	FOSL2	0.0782595	0.569695	-0.811739	0.194218	0.71171	-1.03781
wgEncodeEH001758	HUVEC	none	GATA2	0.0837607	0.564033	-0.826148	0.202641	0.693272	-1.0383
GSM558472	HeLa	none	PHF8	0.126768	0.53647	-0.898431	0.264448	0.577659	-1.03935
wgEncodeEH001579	H1-hESC	none	JUND	0.103692	0.545669	-0.873902	0.236483	0.626199	-1.04181
wgEncodeEH000668	K562	IFNg6h	JUN	0.126564	0.534407	-0.90399	0.264448	0.577659	-1.04534
GSM1410763	LNCaP	DHT 10 nM 24H	CTBP2	0.126458	0.533086	-0.90756	0.264448	0.577659	-1.04921
wgEncodeEH001012	HeLa-S3	none	CTCF	0.0880967	0.552953	-0.854771	0.21092	0.675882	-1.05378
GSE91830	A549	none	SIN3A	0.101759	0.542481	-0.882355	0.233458	0.631791	-1.05378
wgEncodeEH001593	H1-hESC	none	RAD21	0.101622	0.541847	-0.884043	0.233458	0.631791	-1.05551
wgEncodeEH001600	K562	none	SRF	0.148968	0.523296	-0.934301	0.290878	0.53629	-1.0571
wgEncodeEH002346	K562	none	CEBPB	0.0802606	0.559611	-0.837505	0.196647	0.706313	-1.05744
wgEncodeEH001814	HeLa-S3	none	BRCA1	0.103034	0.540303	-0.88816	0.235448	0.628105	-1.05754
GSM1703893	DOHH2	none	BACH2	0.182038	0.514057	-0.959999	0.335043	0.474899	-1.05789
GSE76496.9	HEK293	none	ZSCAN31	0.0820353	0.556136	-0.846491	0.199303	0.700487	-1.06192
wgEncodeEH002797	K562	none	CTCF	0.0817155	0.553545	-0.853228	0.198944	0.701268	-1.06878
wgEncodeEH000451	GM12874	none	CTCF	0.0755134	0.558648	-0.839989	0.18944	0.722528	-1.07061
wgEncodeEH002164	K562	none	JUND	0.0745736	0.555616	-0.84784	0.1879	0.726074	-1.08022
wgEncodeEH002307	GM12878	none	NFATC1	0.0992904	0.533383	-0.906756	0.229601	0.639027	-1.08336
wgEncodeEH000110	HSMM	none	CTCF	0.0858522	0.543284	-0.88022	0.206403	0.685284	-1.08458
wgEncodeEH000551	HUVEC	none	CTCF	0.0735128	0.551923	-0.857462	0.186039	0.730396	-1.09205
wgEncodeEH001588	T-47D	DMSO_0.02pct	FOXA1	0.0718353	0.553035	-0.854558	0.183241	0.736977	-1.09377
wgEncodeEH002057	MCF-7	none	CTCF	0.0851675	0.539586	-0.890074	0.205184	0.687856	-1.096
wgEncodeEH001576	K562	none	GATA2	0.0805533	0.543846	-0.878729	0.196946	0.705653	-1.09611
wgEncodeEH001847	H1-hESC	none	NRF1	0.147383	0.510766	-0.969264	0.289744	0.537986	-1.09859
wgEncodeEH002858	HepG2	none	ARID3A	0.0801203	0.538915	-0.891872	0.196647	0.706313	-1.10946
GSE72266.2	Th2	none	MYB	0.0981053	0.524273	-0.93161	0.229177	0.639828	-1.1103
wgEncodeEH002059	RPTEC	none	CTCF	0.0769457	0.54029	-0.888194	0.192198	0.716252	-1.11219
wgEncodeEH002289	A549	EtOH_0.02pct	ELF1	0.0791047	0.5384	-0.893249	0.194747	0.710528	-1.11351
wgEncodeEH001131	MCF-7	estrogen	CTCF	0.076633	0.539306	-0.890823	0.191832	0.717079	-1.11531
GSE76496.26	HEK293	none	ZNF35	0.0860635	0.528601	-0.919748	0.206481	0.68512	-1.12458
wgEncodeEH001653	K562	none	SP2	0.220317	0.489176	-1.03157	0.378905	0.421469	-1.1261
GSM1919982	PDAC	none	KLF4	0.0752725	0.534791	-0.902954	0.189247	0.722971	-1.1311
wgEncodeEH001822	K562	none	CHD2	0.0978091	0.516699	-0.952603	0.229021	0.640125	-1.13343
wgEncodeEH001575	ECC-1	Genistein_100nM	ESR1	0.117656	0.508394	-0.975981	0.253312	0.596344	-1.13608
GSM1239547	LoVo	none	ZNF639	0.722396	0.46837	-1.09428	0.866517	0.0622231	-1.13677
wgEncodeEH002827	H1-hESC	none	CHD2	0.0978399	0.514695	-0.958212	0.229021	0.640125	-1.13966
wgEncodeEH001672	HCT-116	none	ZBTB33	0.147833	0.496373	-1.0105	0.290135	0.5374	-1.14815
GSE76496.10	HEK293	none	ZNF419	0.42883	0.469706	-1.09017	0.601291	0.220915	-1.1504
GSE91753	K562	none	MIER1	0.069456	0.532173	-0.910033	0.179311	0.746392	-1.15321
GSM1208722	LoVo	none	CREM	0.429107	0.467241	-1.09776	0.601291	0.220915	-1.16143
wgEncodeEH000986	HPAF	none	CTCF	0.0727575	0.525027	-0.929536	0.184532	0.733928	-1.16493
GSM1407627	HEK293	none	ZNF250	0.429345	0.465407	-1.10343	0.601291	0.220915	-1.16971
wgEncodeEH002846	K562	none	BACH1	0.221967	0.476289	-1.07009	0.381175	0.418876	-1.17665
wgEncodeEH002383	K562	none	CBX3	0.0579578	0.537389	-0.895961	0.156635	0.80511	-1.17867
GSM991659	IMR90	none	E2F7	0.222687	0.473153	-1.07962	0.381843	0.418115	-1.1894
wgEncodeEH001583	K562	none	USF1	0.0569742	0.532134	-0.910139	0.155802	0.807428	-1.19373
wgEncodeEH000748	K562	none	GTF3C2	0.43021	0.459983	-1.12035	0.601773	0.220567	-1.19453
GSE76496.27	HEK293	none	ZBTB48	0.10009	0.496786	-1.0093	0.230546	0.637243	-1.19671
wgEncodeEH002849	K562	none	TBL1XR1	0.134391	0.485915	-1.04123	0.274978	0.560702	-1.19737
wgEncodeEH002056	HVMF	none	CTCF	0.0615137	0.525661	-0.927794	0.161701	0.791287	-1.20017
wgEncodeEH000063	NHEK	none	CTCF	0.0614428	0.525317	-0.928739	0.161701	0.791287	-1.2011
GSE91687	MCF-7	none	MTA1	0.0575213	0.528795	-0.919219	0.156187	0.806354	-1.20177
GSE95945	HepG2	none	CEBPA	0.0563647	0.529544	-0.917176	0.154869	0.810036	-1.20226
wgEncodeEH001893	HAc	none	CTCF	0.0612689	0.524457	-0.931103	0.161701	0.791287	-1.20345
wgEncodeEH001554	U87	none	REST	0.0579401	0.526664	-0.925044	0.156635	0.80511	-1.20662
wgEncodeEH001477	GM12878	none	PBX3	0.0739765	0.50956	-0.972675	0.186803	0.728617	-1.20716
wgEncodeEH000085	H1-hESC	none	CTCF	0.0704011	0.512382	-0.964709	0.180777	0.742856	-1.20727
wgEncodeEH001570	K562	none	BCL3	0.430851	0.456724	-1.13061	0.601939	0.220448	-1.20976
wgEncodeEH000722	HeLa-S3	none	SMARCB1	0.0721493	0.509792	-0.97202	0.183393	0.736618	-1.2113
wgEncodeEH001841	HepG2	none	MAFF	0.0574463	0.523773	-0.932987	0.156187	0.806354	-1.21528
GSE92026	HEK293T	none	TARDBP	0.723588	0.450825	-1.14936	0.866517	0.0622231	-1.21974
GSE105428	HEK293	none	ZNF133	0.264598	0.461921	-1.11428	0.43116	0.365361	-1.22083
GSM1065715	K562	30 min heatshock (42C)	HSF2	0.264623	0.461704	-1.11496	0.43116	0.365361	-1.2218
wgEncodeEH000980	AoAF	none	CTCF	0.0601351	0.518113	-0.948661	0.159898	0.796156	-1.2243
wgEncodeEH001605	K562	none	MAX	0.0546723	0.520175	-0.94293	0.152396	0.817027	-1.23224
wgEncodeEH001861	HepG2	none	SMC3	0.0470123	0.53231	-0.909662	0.136312	0.865466	-1.23328
wgEncodeEH002294	A549	EtOH_0.02pct	GABPA	0.0565174	0.516431	-0.953352	0.154919	0.809894	-1.23803
wgEncodeEH000570	GM19238	none	CTCF	0.0540058	0.517816	-0.949488	0.151362	0.819982	-1.24076
GSE94577.3	LTAD	none	AR	0.0522921	0.519627	-0.944451	0.148268	0.828952	-1.24169
wgEncodeEH001618	HepG2	none	HDAC2	0.0560418	0.51213	-0.965418	0.154349	0.811496	-1.25141
wgEncodeEH000673	K562	IFNg30	JUN	0.0704938	0.497601	-1.00694	0.180777	0.742856	-1.25348
GSE91894	A549	none	NFE2L2	0.13306	0.471071	-1.08598	0.27469	0.561158	-1.25524
wgEncodeEH003093	K562	none	HDAC6	0.724462	0.442512	-1.17621	0.866517	0.0622231	-1.26136
wgEncodeEH002862	K562	none	MAZ	0.0467241	0.52122	-0.940035	0.136161	0.865948	-1.2624
GSE59703.2	hMADS-3	none	PPARG	0.0556752	0.507793	-0.977689	0.153706	0.813309	-1.26532
GSE105662	MCF7	none	ZNF217	0.0495769	0.514966	-0.95745	0.141613	0.848897	-1.26797
wgEncodeEH001819	HeLa-S3	none	USF2	0.0554988	0.504991	-0.98567	0.153706	0.813309	-1.27371
GSE105731	K562	none	ARID2	0.161707	0.461465	-1.11571	0.305483	0.515014	-1.2756
wgEncodeEH002321	GM12878	none	STAT5A	0.0851175	0.478012	-1.06488	0.205184	0.687856	-1.29058
wgEncodeEH000399	K562	none	CTCF	0.0449498	0.514192	-0.959622	0.13199	0.879459	-1.29077
GSE105998	GM12878	none	ZNF217	0.0703163	0.486396	-1.0398	0.180777	0.742856	-1.29106
wgEncodeEH001816	HeLa-S3	none	GTF2F1	0.0553673	0.499198	-1.00231	0.153706	0.813309	-1.29147
GSE91996	HEK293	none	MYNN	0.161642	0.4564	-1.13163	0.305483	0.515014	-1.29764
wgEncodeEH000571	GM19239	none	CTCF	0.0445415	0.512417	-0.96461	0.131125	0.882315	-1.29765
wgEncodeEH002028	HeLa-S3	none	ZNF143	0.0663614	0.483159	-1.04943	0.174048	0.759331	-1.31182
GSM1239499	LoVo	none	ELF2	0.0540392	0.491469	-1.02483	0.151362	0.819982	-1.32023
wgEncodeEH003210	K562	none	TRIM28	0.0525434	0.489795	-1.02975	0.148616	0.827936	-1.33062
wgEncodeEH001851	GM12878	none	CTCF	0.0489322	0.493175	-1.01983	0.140467	0.852425	-1.3352
GSM1239498	LoVo	none	E2F8	0.312845	0.434211	-1.20353	0.487731	0.311819	-1.33982
wgEncodeEH001209	K562	none	HDAC8	0.312813	0.433674	-1.20532	0.487731	0.311819	-1.34259
GSE92148	A549	none	SREBF1	0.193122	0.439831	-1.18498	0.347622	0.458892	-1.35375
GSM1208791	LoVo	none	RORA	0.163345	0.441713	-1.17882	0.307931	0.511547	-1.36351
wgEncodeEH001890	A549	none	CTCF	0.0414779	0.494841	-1.01496	0.123365	0.90881	-1.36678
wgEncodeEH002265	PANC-1	none	POLR2A	0.0520529	0.479013	-1.06186	0.147953	0.829875	-1.36807
wgEncodeEH001832	GM12878	none	EBF1	0.0388231	0.499192	-1.00233	0.115767	0.936415	-1.37236
wgEncodeEH000659	K562	IFNa30	MYC	0.0503761	0.479751	-1.05964	0.143541	0.843024	-1.37355
wgEncodeEH000624	K562	none	NFE2	0.192802	0.434294	-1.20326	0.347622	0.458892	-1.38106
wgEncodeEH002333	K562	none	TEAD4	0.034092	0.506459	-0.981484	0.10408	0.982634	-1.38391
GSE91406	K562	none	ZEB2	0.0461561	0.480745	-1.05666	0.134846	0.870162	-1.38701
wgEncodeEH001595	HepG2	none	HNF4A	0.038624	0.490327	-1.02818	0.115557	0.937205	-1.39958
wgEncodeEH002865	K562	none	ATF1	0.0385801	0.489741	-1.02991	0.115557	0.937205	-1.40139
GSE53041.1	GM10855	80 min calcitriol	VDR	0.0961074	0.444255	-1.17054	0.227238	0.643519	-1.40677
wgEncodeEH002271	SK-N-SH	none	SIN3A	0.0372217	0.489292	-1.03123	0.11274	0.947923	-1.40997
wgEncodeEH002033	K562	none	RFX5	0.312986	0.420362	-1.2503	0.487731	0.311819	-1.41372
wgEncodeEH001580	K562	none	ETS1	0.0384409	0.485259	-1.04317	0.115557	0.937205	-1.41547
GSE92187	MCF7	none	ESRRA	0.0494594	0.46857	-1.09366	0.141613	0.848897	-1.41666
wgEncodeEH002312	A549	EtOH_0.02pct	TCF12	0.0383153	0.484736	-1.04473	0.115557	0.937205	-1.41714
GSM1407651	HEK293	none	ZNF45	0.313179	0.418339	-1.25725	0.487731	0.311819	-1.42494
GSM1538431	LNCaP	none	CREB1	0.0318172	0.496874	-1.00905	0.0989677	1.00451	-1.42631
wgEncodeEH002342	A549	EtOH_0.02pct	SIN3A	0.0772494	0.446065	-1.16467	0.19254	0.71548	-1.43319
wgEncodeEH002317	H1-hESC	none	SP4	0.0606662	0.455943	-1.13307	0.160571	0.794334	-1.43347
wgEncodeEH002830	HeLa-S3	none	MAX	0.0336047	0.488549	-1.03343	0.102864	0.987735	-1.4393
GSE88734.2	RKO	none	ZEB1	0.060594	0.454438	-1.13784	0.160571	0.794334	-1.43952
wgEncodeEH001611	HepG2	none	SRF	0.0962906	0.435877	-1.19801	0.227238	0.643519	-1.44538
GSE91470	K562	none	HES1	0.0331362	0.482848	-1.05036	0.1017	0.992679	-1.46032
wgEncodeEH001564	GM12878	none	ETS1	0.0966689	0.432061	-1.21069	0.227665	0.642704	-1.4632
GSM1505693	HUES64	none	NR5A2	0.314202	0.411395	-1.2814	0.488665	0.310989	-1.46416
wgEncodeEH002309	PFSK-1	none	TAF1	0.194219	0.417632	-1.2597	0.348567	0.457713	-1.46765
wgEncodeEH001476	GM12878	none	SPI1	0.0281191	0.493097	-1.02006	0.0889025	1.05109	-1.47023
wgEncodeEH001594	HepG2	none	FOXA1	0.0278883	0.491634	-1.02434	0.088415	1.05347	-1.47616
GSE105218	HepG2	none	FOXA2	0.0293837	0.48493	-1.04415	0.0918938	1.03671	-1.48423
GSM1208631	LoVo	none	HINFP	0.029365	0.484675	-1.04491	0.0918938	1.03671	-1.48501
wgEncodeEH002854	H1-hESC	none	SIN3A	0.0273014	0.487526	-1.03645	0.0873125	1.05892	-1.49207
GSM957606	T-ALL	none	TCF3	0.116938	0.422218	-1.24394	0.252709	0.59738	-1.49315
wgEncodeEH001658	GM12878	none	BCL3	0.0362589	0.465182	-1.10413	0.110113	0.958163	-1.49662
wgEncodeEH001529	H1-hESC	none	SP1	0.0271205	0.485404	-1.04274	0.0871783	1.05959	-1.49888
wgEncodeEH001470	HepG2	none	JUND	0.0253778	0.488407	-1.03384	0.084155	1.07492	-1.50088
wgEncodeEH001651	HepG2	none	HNF4G	0.027319	0.48047	-1.05748	0.0873125	1.05892	-1.51345
wgEncodeEH000561	HUVEC	none	MYC	0.0555965	0.438421	-1.18961	0.153706	0.813309	-1.5173
wgEncodeEH002529	GM12878	none	FOXM1	0.0256067	0.48224	-1.05218	0.0844291	1.07351	-1.51827
wgEncodeEH001132	MCF-7	vehicle	CTCF	0.0320258	0.465418	-1.1034	0.0993489	1.00284	-1.52479
GSE96473	HepG2	none	GATAD2A	0.0282501	0.474054	-1.07688	0.0890728	1.05025	-1.52773
GSE98983.1	HepG2	none	RELA	0.51558	0.39648	-1.33468	0.687838	0.162514	-1.53085
GSE97661.8	HepG2	none	NFATC3	0.0230351	0.48101	-1.05586	0.0807977	1.0926	-1.53555
wgEncodeEH002320	K562	none	PML	0.025836	0.475844	-1.07144	0.084571	1.07278	-1.5376
GSM1208605	LoVo	none	DBP	0.0262742	0.472614	-1.08126	0.0849312	1.07093	-1.54664
wgEncodeEH001650	HepG2	none	FOXA2	0.0215418	0.479728	-1.05971	0.0779566	1.10815	-1.55054
GSE91663	K562	none	ZEB2	0.026537	0.469257	-1.09155	0.0855409	1.06783	-1.55547
wgEncodeEH001765	PBDE	none	GATA1	0.0260145	0.470024	-1.08919	0.084571	1.07278	-1.55635
wgEncodeEH002301	SK-N-SH	none	TAF1	0.0244363	0.470135	-1.08885	0.0837298	1.07712	-1.55898
wgEncodeEH001621	SK-N-SH_RA	none	USF1	0.0233378	0.4711	-1.0859	0.0813649	1.08956	-1.56448
GSE95952	MCF7	none	ZBTB11	0.138971	0.40426	-1.30665	0.280372	0.552266	-1.57374
wgEncodeEH001753	HeLa-S3	none	ELK4	0.0426929	0.436306	-1.19659	0.126004	0.899616	-1.57433
wgEncodeEH002840	MCF10A-Er-Src	4OHTAM_1uM_4hr	MYC	0.0231756	0.468439	-1.09407	0.0810443	1.09128	-1.57434
wgEncodeEH002315	GM12878	none	TCF3	0.0255834	0.464109	-1.10746	0.0844291	1.07351	-1.5766
GSE91455	HEK293	none	ZNF639	0.0259645	0.463898	-1.10812	0.084571	1.07278	-1.57682
wgEncodeEH001460	PFSK-1	none	FOXP2	0.0218963	0.470279	-1.08841	0.0787177	1.10393	-1.57716
GSM1084800	OCI-Ly7	none	BACH2	0.025029	0.463994	-1.10782	0.0837298	1.07712	-1.57945
GSE96327	K562	none	NR2F6	0.0262468	0.462279	-1.11317	0.0849312	1.07093	-1.58112
GSM1208671	LoVo	none	RFX2	0.0544862	0.424782	-1.2352	0.152245	0.817458	-1.58176
wgEncodeEH002810	IMR90	none	RAD21	0.0226674	0.466375	-1.10044	0.0799668	1.09709	-1.58518
GSE96401	HepG2	none	SMAD4	0.0207465	0.47044	-1.08792	0.0762465	1.11778	-1.58637
GSM1208590	LoVo	none	ARNT	0.0682515	0.415554	-1.26689	0.177528	0.750734	-1.59425
GSE97661.9	GM12878	none	STAT2	0.138753	0.400472	-1.32023	0.280372	0.552266	-1.59567
wgEncodeEH000750	HepG2	forskolin	CEBPB	0.0253707	0.456731	-1.13058	0.084155	1.07492	-1.60322
wgEncodeEH001659	H1-hESC	none	HDAC2	0.0682647	0.413605	-1.27367	0.177528	0.750734	-1.60426
GSE96385	HepG2	none	HNF1A	0.0328962	0.441837	-1.17841	0.101232	0.99468	-1.60787
GSM1208743	LoVo	none	ZFHX3	0.0683036	0.412184	-1.27864	0.177528	0.750734	-1.61163
GSM1574276	PDAC	none	IRF1	0.0225662	0.455859	-1.13334	0.0798817	1.09755	-1.62156
wgEncodeEH000715	GM18505	TNFa	NFKB1	0.0422578	0.425479	-1.23284	0.125238	0.902263	-1.624
wgEncodeEH002281	SK-N-MC	none	POLR2A	0.0197227	0.461661	-1.11509	0.0729486	1.13698	-1.62865
wgEncodeEH001486	GM12878	none	BCL11A	0.0251499	0.449613	-1.15325	0.0838814	1.07633	-1.63003
GSE91427	K562	none	TARDBP	0.0423249	0.422858	-1.24176	0.125238	0.902263	-1.63613
wgEncodeEH002319	HepG2	none	NFIC	0.0250319	0.44749	-1.16007	0.0837298	1.07712	-1.63849
GSE91809	HepG2	none	NFE2L2	0.0250157	0.446953	-1.16181	0.0837298	1.07712	-1.64051
wgEncodeEH001546	GM12892	none	PAX5	0.0250016	0.446416	-1.16354	0.0837298	1.07712	-1.64254
wgEncodeEH000723	HeLa-S3	none	NRF1	0.138948	0.39241	-1.34957	0.280372	0.552266	-1.6439
GSM1208637	LoVo	none	HSF2	0.225173	0.385989	-1.37337	0.383092	0.416697	-1.64442
wgEncodeEH001135	Glioblasts	none	CTCF	0.024806	0.445331	-1.16705	0.0837298	1.07712	-1.64667
wgEncodeEH002795	H1-hESC	none	MYC	0.0689494	0.404561	-1.30557	0.178477	0.748417	-1.65117
wgEncodeEH000983	HCPEpiC	none	CTCF	0.0246391	0.443457	-1.17313	0.0837298	1.07712	-1.65385
wgEncodeEH000768	HUVEC	none	MAX	0.0245372	0.443186	-1.17402	0.0837298	1.07712	-1.6549
wgEncodeEH001506	HepG2	none	RXRA	0.0249599	0.443102	-1.17429	0.0837298	1.07712	-1.65523
wgEncodeEH001637	K562	none	FOSL1	0.02442	0.441461	-1.17964	0.0837298	1.07712	-1.6616
wgEncodeEH000689	HeLa-S3	none	E2F4	0.225147	0.382738	-1.38557	0.383092	0.416697	-1.66572
GSM1703916	OCI-LY-7	none	BACH2	0.13941	0.388317	-1.36469	0.280765	0.551656	-1.66902
GSM1208612	LoVo	none	ELF2	0.225217	0.380385	-1.39447	0.383092	0.416697	-1.68137
wgEncodeEH002306	GM12878	none	ATF2	0.0169899	0.456142	-1.13245	0.064283	1.1919	-1.68589
wgEncodeEH001619	K562	none	ELF1	0.0152372	0.46132	-1.11616	0.0598087	1.22324	-1.6911
wgEncodeEH002800	K562	none	MYC	0.0173862	0.452316	-1.1446	0.0655676	1.18331	-1.69304
GSM1624706	MDA-MB-231	none	TP53	0.0236612	0.433862	-1.20469	0.0822439	1.0849	-1.69697
wgEncodeEH000717	GM19099	TNFa	NFKB1	0.0386524	0.414087	-1.27199	0.115557	0.937205	-1.69719
GSE92062	K562	none	NCOR1	0.0167158	0.453406	-1.14112	0.0634542	1.19754	-1.69923
wgEncodeEH001503	HepG2	none	ZBTB33	0.225396	0.377636	-1.40493	0.383092	0.416697	-1.69992
wgEncodeEH001521	GM12891	none	SPI1	0.0155865	0.453314	-1.14142	0.0607663	1.21634	-1.71285
GSE91909	HepG2	none	TBX3	0.140936	0.38081	-1.39286	0.280898	0.551451	-1.71695
GSM2026051	Kasumi	none	FLI1	0.0212939	0.42923	-1.22018	0.077774	1.10917	-1.73162
GSE91553	HEK293	none	ZNF341	0.0140801	0.45288	-1.1428	0.0574149	1.24098	-1.73191
wgEncodeEH002829	H1-hESC	none	MXI1	0.0296404	0.417231	-1.26108	0.092446	1.03411	-1.7379
GSE91793	A549	none	ESRRA	0.22647	0.370001	-1.4344	0.383837	0.415853	-1.75274
wgEncodeEH001810	GM12878	none	RFX5	0.226511	0.369798	-1.43519	0.383837	0.415853	-1.75418
GSE105635	K562	none	NFATC3	0.0991866	0.378932	-1.39999	0.229601	0.639027	-1.75917
wgEncodeEH002382	K562	none	NR2F2	0.0166857	0.436624	-1.19554	0.0634542	1.19754	-1.76039
wgEncodeEH002341	A549	EtOH_0.02pct	SIX5	0.0477685	0.394353	-1.34244	0.137468	0.861797	-1.76107
GSM1239508	LoVo	none	ID3	0.51905	0.360766	-1.47087	0.690073	0.161105	-1.77919
GSE92092	K562	none	HDAC8	0.0289755	0.407244	-1.29604	0.091111	1.04043	-1.78915
wgEncodeEH001610	H1-hESC	none	TAF7	0.0164602	0.427846	-1.22484	0.0628974	1.20137	-1.79767
GSE91411	HEK293	none	ZNF2	0.0122315	0.445488	-1.16654	0.0504112	1.29747	-1.79799
wgEncodeEH001630	HepG2	none	FOXA1	0.0121725	0.444789	-1.16881	0.050348	1.29802	-1.80083
GSE91416	HEK293	none	ZNF600	0.0146027	0.432307	-1.20987	0.058512	1.23275	-1.80114
wgEncodeEH002027	HeLa-S3	none	CHD2	0.0121061	0.443975	-1.17145	0.0502534	1.29883	-1.80428
GSM1831600	SMMC-7721	Transfection by PBX3 Lentivirus	PBX3	0.0114829	0.447471	-1.16013	0.0480933	1.31792	-1.80599
wgEncodeEH000547	GM12878	none	MYC	0.0588347	0.382061	-1.38813	0.157151	0.803683	-1.80606
wgEncodeEH003439	MCF-7	serum_starved_media	MYC	0.0585699	0.37933	-1.39847	0.157151	0.803683	-1.82295
wgEncodeEH002869	K562	none	MAX	0.0123279	0.432299	-1.2099	0.0506279	1.29561	-1.84476
wgEncodeEH002305	HepG2	none	CEBPB	0.0159558	0.416885	-1.26228	0.0613768	1.212	-1.85079
GSM1239461	LoVo	none	HOXA5	0.0213643	0.401967	-1.31485	0.077774	1.10917	-1.85572
GSM1239460	LoVo	none	HOXA4	0.0213643	0.401967	-1.31485	0.077774	1.10917	-1.85572
wgEncodeEH002030	K562	none	ZNF143	0.0104942	0.43717	-1.19373	0.0451878	1.34498	-1.86185
wgEncodeEH000073	NHEK	none	POLR2A	0.0582972	0.372446	-1.4249	0.156821	0.804595	-1.8672
GSE112326.2	aortic smooth muscle cells	TGFb 10 days	SMAD2	0.0582984	0.372194	-1.42587	0.156821	0.804595	-1.86884
GSE91537	HepG2	none	ZKSCAN1	0.0110457	0.430721	-1.21518	0.0468629	1.32917	-1.87445
wgEncodeEH000699	HeLa-S3	none	E2F1	0.0988496	0.360382	-1.4724	0.229601	0.639027	-1.88637
wgEncodeEH001862	HepG2	none	EP300	0.523297	0.346691	-1.52828	0.691721	0.160069	-1.8912
wgEncodeEH002343	GM12878	none	NFIC	0.010739	0.426815	-1.22832	0.0457301	1.3398	-1.89698
wgEncodeEH001660	H1-hESC	none	FOSL1	0.52378	0.345403	-1.53365	0.691721	0.160069	-1.90191
wgEncodeEH001604	K562	none	GABPA	0.0100661	0.425308	-1.23342	0.044678	1.34991	-1.91
wgEncodeEH001622	K562	none	HDAC2	0.0260162	0.387162	-1.36899	0.084571	1.07278	-1.91217
wgEncodeEH001654	K562	none	TAF7	0.0994804	0.356257	-1.48901	0.229601	0.639027	-1.91663
wgEncodeEH000676	K562	none	E2F6	0.00944596	0.425772	-1.23185	0.0425806	1.37079	-1.92301
wgEncodeEH002318	HepG2	none	MBD4	0.0588124	0.363804	-1.45877	0.157151	0.803683	-1.92457
GSE106040	HEK293	none	ZBTB48	0.00841562	0.431056	-1.21405	0.0389872	1.40908	-1.9307
wgEncodeEH000718	GM19193	TNFa	NFKB1	0.0589656	0.362594	-1.46357	0.157151	0.803683	-1.93291
wgEncodeEH000620	K562	none	JUN	0.0150974	0.398852	-1.32607	0.0595134	1.22539	-1.94247
GSE64233.1	SGBS	TNF	RELA	0.0115873	0.410574	-1.28429	0.0482733	1.31629	-1.94772
wgEncodeEH000719	HUVEC	none	JUN	0.00975866	0.41744	-1.26036	0.0436492	1.36002	-1.94865
wgEncodeEH001806	NB4	none	MAX	0.00805353	0.428349	-1.22314	0.0377796	1.42274	-1.95069
wgEncodeEH002805	K562	IFNa30	JUN	0.0146972	0.397429	-1.33123	0.0585164	1.23272	-1.95407
GSM1208713	LoVo	none	ATF5	0.0151104	0.396321	-1.33526	0.0595134	1.22539	-1.95492
GSM1505761	HUES64	none	SOX17	0.0328463	0.372088	-1.42628	0.101232	0.99468	-1.95887
wgEncodeEH002330	GM12878	none	RUNX3	0.0106078	0.41165	-1.28051	0.0455069	1.34192	-1.96049
GSE91614	K562	none	PBX2	0.00909705	0.416329	-1.26421	0.0414941	1.38201	-1.96861
wgEncodeEH000727	K562	none	POLR2A	0.0143976	0.39335	-1.34612	0.0580938	1.23587	-1.97635
wgEncodeEH001674	U87	none	POLR2A	0.00780075	0.422488	-1.24302	0.0368937	1.43305	-1.98043
wgEncodeEH001563	GM12878	none	BCLAF1	0.0257894	0.375166	-1.4144	0.084571	1.07278	-1.98108
wgEncodeEH000563	H1-hESC	none	POLR2A	0.0103593	0.407607	-1.29475	0.044794	1.34878	-1.98278
GSE92157	K562	none	NCOR1	0.0103577	0.407413	-1.29544	0.044794	1.34878	-1.98364
wgEncodeEH000669	K562	IFNa6h	MYC	0.0107022	0.405858	-1.30095	0.0457301	1.3398	-1.98447
wgEncodeEH001812	GM12878	none	USF2	0.0194562	0.380577	-1.39374	0.0721942	1.1415	-1.98798
wgEncodeEH000753	HepG2	forskolin	HNF4A	0.0142714	0.391083	-1.35445	0.0577867	1.23817	-1.9893
wgEncodeEH002323	A549	DEX_100nM	CREB1	0.00831566	0.415926	-1.2656	0.0386946	1.41235	-1.99166
GSE91490	K562	none	TAL1	0.0103639	0.401557	-1.31632	0.044794	1.34878	-2.01003
wgEncodeEH000766	HeLa-S3	none	POLR3A	0.364241	0.334207	-1.58119	0.536939	0.270075	-2.01038
wgEncodeEH000702	HUVEC	none	POLR2A	0.0103376	0.39955	-1.32355	0.044794	1.34878	-2.01932
wgEncodeEH001480	GM12878	none	EBF1	0.00744078	0.414906	-1.26914	0.035482	1.44999	-2.02264
wgEncodeEH000536	K562	none	MYC	0.0102363	0.396866	-1.33328	0.044794	1.34878	-2.03195
GSE97661.2	GM12878	none	BATF	0.0101887	0.395151	-1.33952	0.044794	1.34878	-2.04014
wgEncodeEH001598	K562	none	E2F6	0.00633253	0.419806	-1.25221	0.0314989	1.5017	-2.04088
GSM1526876	HMEC-TERT	none	E2F1	0.0065825	0.414005	-1.27228	0.0320515	1.49415	-2.05814
wgEncodeEH001648	GM12878	none	MEF2C	0.0175347	0.368452	-1.44045	0.0659122	1.18103	-2.08155
GSE97661.3	HepG2	none	ARID3A	0.0227289	0.35954	-1.47577	0.0799668	1.09709	-2.09207
GSM1239462	LoVo	none	HOXA6	0.00648995	0.404358	-1.30629	0.0318102	1.49743	-2.10052
GSM1208776	LoVo	none	NFKB2	0.0689783	0.336868	-1.56974	0.178477	0.748417	-2.10599
wgEncodeEH002316	H1-hESC	none	ATF2	0.0223766	0.355146	-1.49351	0.079454	1.09988	-2.12289
wgEncodeEH000622	GM12878	none	FOS	0.163572	0.326538	-1.61468	0.307931	0.511547	-2.12492
GSM1407653	HEK293	none	ZNF33A	0.364318	0.321688	-1.63626	0.536939	0.270075	-2.12583
wgEncodeEH001500	H1-hESC	none	TAF1	0.00545021	0.406166	-1.29986	0.0283313	1.54773	-2.1291
GSE90631.2	TTC1240	none	SMARCC1	0.00553247	0.403938	-1.3078	0.0286299	1.54318	-2.13516
wgEncodeEH002329	GM12878	none	MTA3	0.00955711	0.378003	-1.40353	0.042914	1.3674	-2.13948
wgEncodeEH001826	HeLa-S3	none	MXI1	0.00675625	0.393519	-1.3455	0.0324863	1.4883	-2.14249
GSE96119	K562	none	ZBTB11	0.0222089	0.351645	-1.50781	0.079454	1.09988	-2.14692
GSE79491	Kasumi	none	NR4A1	0.00513282	0.405837	-1.30103	0.0268022	1.57183	-2.14804
GSE91709	K562	none	IRF2	0.00638665	0.392028	-1.35097	0.0316317	1.49988	-2.15748
GSM1919983	PDAC	none	KLF6	0.00485596	0.405732	-1.3014	0.0257054	1.58998	-2.16178
wgEncodeEH001790	HeLa-S3	none	TBP	0.00573535	0.39507	-1.33982	0.0294159	1.53142	-2.16559
wgEncodeEH000693	MCF-7	none	E2F1	0.00493982	0.401833	-1.31533	0.0259116	1.58651	-2.17553
wgEncodeEH001662	K562	none	ATF3	0.00606394	0.390182	-1.35778	0.0305909	1.51441	-2.17626
wgEncodeEH001671	HCT-116	none	YY1	0.00630045	0.387177	-1.36893	0.031475	1.50203	-2.18205
wgEncodeEH001853	GM12878	none	ZNF143	0.00488827	0.400607	-1.31974	0.0257583	1.58908	-2.18262
GSE69566.2	HepG2	none	ARID1B	0.00665196	0.384473	-1.37905	0.0321187	1.49324	-2.18926
wgEncodeEH001805	K562	none	POLR2A	0.365424	0.313726	-1.67242	0.537197	0.269866	-2.20408
wgEncodeEH002304	HepG2	none	CEBPB	0.00649002	0.3808	-1.39289	0.0318102	1.49743	-2.21051
GSM1505753	HUES64	none	SMAD4	0.112262	0.319807	-1.64472	0.249291	0.603293	-2.21079
wgEncodeEH001771	MCF10A-Er-Src	EtOH_0.01pct	POLR2A	0.00437856	0.400139	-1.32143	0.0236411	1.62633	-2.21186
GSM1505756	HUES64	none	SMAD4	0.022316	0.341726	-1.54909	0.079454	1.09988	-2.21821
wgEncodeEH000621	K562	none	MYC	0.0223273	0.341529	-1.54992	0.079454	1.09988	-2.21967
GSE97661.7	MCF7	none	KLF10	0.0278263	0.338438	-1.56304	0.088415	1.05347	-2.22056
GSE91518	K562	none	NR4A1	0.00905297	0.364905	-1.45441	0.0414569	1.3824	-2.22265
GSE105638	K562	none	RB1	0.00459361	0.390199	-1.35772	0.0244287	1.6121	-2.24526
GSE95909	K562	none	CREM	0.0045769	0.38902	-1.36208	0.0244287	1.6121	-2.25067
wgEncodeEH001823	K562	none	GTF2F1	0.0475353	0.322576	-1.63229	0.137139	0.862838	-2.27039
wgEncodeEH002296	HepG2	none	ZBTB7A	0.00867038	0.358577	-1.47964	0.039863	1.39943	-2.27117
GSE99889	CD4+T	none	HIC1	0.0273892	0.331801	-1.59161	0.0873125	1.05892	-2.27529
wgEncodeEH001612	HepG2	none	EP300	0.0040315	0.388771	-1.36301	0.0221116	1.65538	-2.28301
wgEncodeEH000404	Caco-2	none	CTCF	0.00438405	0.383961	-1.38097	0.0236411	1.62633	-2.28455
wgEncodeEH000712	GM12892	TNFa	NFKB1	0.0115024	0.348693	-1.51997	0.0480933	1.31792	-2.28599
GSM1525103	Jurkat	none	KDM3A	0.0474246	0.319479	-1.64621	0.137139	0.862838	-2.29822
wgEncodeEH000053	K562	none	POLR2A	0.00614448	0.366008	-1.45005	0.0308292	1.51104	-2.29862
wgEncodeEH002834	K562	none	EP300	0.0036326	0.387781	-1.36668	0.0210654	1.67643	-2.30281
GSE91730	K562	none	IKZF1	0.00784578	0.356711	-1.48717	0.0369552	1.43232	-2.30299
GSM1208659	LoVo	none	NFE2L2	0.00339822	0.389988	-1.3585	0.0200963	1.69688	-2.30783
GSE96359	HepG2	none	BCL6	0.00345572	0.389032	-1.36204	0.0201409	1.69592	-2.3114
wgEncodeEH001824	K562	none	TAL1	0.00404294	0.381194	-1.3914	0.0221116	1.65538	-2.31851
GSE91469	K562	none	ATF1	0.00331845	0.385603	-1.37481	0.019842	1.70242	-2.33173
GSE96210	HepG2	none	NR2F6	0.00370309	0.380766	-1.39302	0.0211092	1.67553	-2.33499
wgEncodeEH000677	K562	none	SETDB1	0.11299	0.306598	-1.70558	0.249314	0.603254	-2.34067
wgEncodeEH001134	MCF-7	estrogen	MYC	0.0147867	0.333616	-1.58374	0.0586388	1.23181	-2.34675
GSM1208704	LoVo	none	ZNF250	0.00338708	0.381074	-1.39186	0.0200963	1.69688	-2.3489
GSM1208754	LoVo	none	HIVEP1	0.0112646	0.339792	-1.55727	0.0474775	1.32351	-2.35092
wgEncodeEH002263	HepG2	none	REST	0.00407494	0.373827	-1.41956	0.0221815	1.65401	-2.35404
wgEncodeEH002799	K562	IFNg30	IRF1	0.0112728	0.338174	-1.56416	0.0474775	1.32351	-2.36258
GSM1816455	THP-1	none	ARNTL	0.00378939	0.37341	-1.42117	0.021228	1.67309	-2.3696
GSE38567.2	PBMCs	2.5h 500 U/ml of IFN-a2b	STAT4	0.00822227	0.343489	-1.54166	0.038415	1.4155	-2.37838
wgEncodeEH001133	MCF-7	vehicle	MYC	0.00286355	0.383974	-1.38092	0.0173716	1.76016	-2.38161
wgEncodeEH002850	K562	none	UBTF	0.00390611	0.36851	-1.44022	0.0216714	1.66411	-2.38868
wgEncodeEH002853	GM12878	none	TBL1XR1	0.0147052	0.327154	-1.61196	0.0585164	1.23272	-2.3978
wgEncodeEH001495	GM12878	none	PAX5	0.00368048	0.365951	-1.45028	0.0211092	1.67553	-2.41025
wgEncodeEH001864	K562	none	CCNT2	0.0028752	0.373865	-1.41941	0.0173716	1.76016	-2.42961
GSM717978	LY2	none	NCOA1	0.00283693	0.373098	-1.42237	0.0173218	1.76141	-2.43431
wgEncodeEH000671	K562	none	E2F4	0.00567946	0.343376	-1.54214	0.0292593	1.53374	-2.45134
wgEncodeEH001867	K562	IFNg30	MYC	0.00252245	0.373642	-1.42027	0.0157346	1.80314	-2.46201
GSE96121	HepG2	none	CREB1	0.00394411	0.354689	-1.49537	0.0217775	1.66199	-2.46421
wgEncodeEH002864	HeLa-S3	none	ELK1	0.078085	0.297048	-1.75123	0.194203	0.711745	-2.47118
wgEncodeEH002820	A549	none	MAX	0.00385328	0.352051	-1.50614	0.0214816	1.66793	-2.48384
GSM1239595	LoVo	none	MYBL1	0.254612	0.287945	-1.79613	0.420949	0.375771	-2.50127
wgEncodeEH000736	GM15510	TNFa	NFKB1	0.0037619	0.34859	-1.5204	0.021228	1.67309	-2.50824
GSE92129	K562	none	ZKSCAN1	0.00236707	0.365922	-1.45039	0.0148612	1.82795	-2.51874
GSE105587	GM12878	none	IKZF1	0.00262599	0.357516	-1.48392	0.0162924	1.78801	-2.53505
wgEncodeEH000684	K562	none	YY1	0.0182894	0.30748	-1.70143	0.0685257	1.16415	-2.53532
GSE53041.8	LX2	none	VDR	0.254388	0.284996	-1.81099	0.420949	0.375771	-2.53681
wgEncodeEH002843	H1-hESC	none	GTF2F1	0.0322205	0.298426	-1.74455	0.0996848	1.00137	-2.5553
wgEncodeEH000738	GM18951	TNFa	NFKB1	0.00367455	0.341204	-1.5513	0.0211092	1.67553	-2.55644
wgEncodeEH001615	SK-N-SH_RA	none	YY1	0.0021193	0.362708	-1.46312	0.0137808	1.86073	-2.5592
wgEncodeEH002814	K562	none	RCOR1	0.00199417	0.364972	-1.45414	0.0131501	1.88107	-2.56238
GSM1208802	LoVo	none	TEAD2	0.00207528	0.360943	-1.47016	0.0136073	1.86623	-2.57246
wgEncodeEH002088	K562	none	CHD1	0.00724421	0.31968	-1.6453	0.0346881	1.45982	-2.5807
wgEncodeEH002835	MCF10A-Er-Src	4OHTAM_1uM_36hr	E2F4	0.00188581	0.362421	-1.46426	0.0126525	1.89782	-2.58778
GSE91471	K562	none	CREB3	0.00236955	0.346067	-1.53088	0.0148612	1.82795	-2.62907
GSE105745	K562	none	ZNF197	0.00221818	0.347385	-1.52539	0.014221	1.84707	-2.63458
wgEncodeEH001607	K562	none	SIN3A	0.00229417	0.342695	-1.545	0.0145465	1.83724	-2.656
wgEncodeEH001567	H1-hESC	none	YY1	0.00190337	0.349567	-1.51636	0.0126965	1.89632	-2.65672
GSE96124	liver	none	NR2F2	0.00145716	0.362308	-1.46471	0.00989155	2.00474	-2.66774
GSM1208731	LoVo	none	E2F8	0.00216499	0.341693	-1.54923	0.0139575	1.85519	-2.67461
GSE112326.1	aortic smooth muscle cells	none	SMAD2	0.0786668	0.279393	-1.83963	0.194747	0.710528	-2.67527
wgEncodeEH002796	HepG2	none	MAX	0.0034295	0.324031	-1.6258	0.0200963	1.69688	-2.68912
wgEncodeEH001860	HepG2	none	POLR2A	0.0789102	0.278271	-1.84544	0.194747	0.710528	-2.68919
GSE97661.4	HepG2	none	FOXO3	0.0791478	0.277279	-1.85059	0.194747	0.710528	-2.70158
GSE95936	HepG2	none	MLX	0.0022877	0.334307	-1.58075	0.0145465	1.83724	-2.70935
wgEncodeEH002807	IMR90	none	CEBPB	0.00128175	0.355771	-1.49098	0.00891048	2.0501	-2.7353
wgEncodeEH000734	GM10847	TNFa	NFKB1	0.00455933	0.308364	-1.6973	0.0244287	1.6121	-2.76217
wgEncodeEH001533	H1-hESC	none	SRF	0.0216171	0.281401	-1.8293	0.0779566	1.10815	-2.78372
GSM2026052	Kasumi	none	ERG	0.00174663	0.325308	-1.62012	0.0117872	1.92859	-2.83213
wgEncodeEH002065	GM12878	none	NFYB	0.00212563	0.318554	-1.65039	0.0137808	1.86073	-2.83521
wgEncodeEH002833	K562	none	POLR2A	0.0215795	0.276814	-1.85301	0.0779566	1.10815	-2.83784
GSE91509	K562	none	CDC5L	0.0530815	0.268972	-1.89447	0.149511	0.825327	-2.84041
wgEncodeEH001514	H1-hESC	none	POLR2A	0.00108294	0.33983	-1.55712	0.0077622	2.11001	-2.86811
wgEncodeEH001485	GM12878	none	TCF12	0.00116656	0.335413	-1.57599	0.00825893	2.08308	-2.87492
GSE53041.2	GM10855	none	VDR	0.0531191	0.264116	-1.92075	0.149511	0.825327	-2.90588
wgEncodeEH001641	HepG2	none	ELF1	0.000920629	0.338243	-1.56387	0.00676691	2.16961	-2.92146
wgEncodeEH000754	HepG2	forskolin	HSF1	0.261237	0.256422	-1.96341	0.430053	0.366478	-2.92288
GSE60584	HeLa	none	NELFE	0.00101143	0.333684	-1.58344	0.00729491	2.13698	-2.92473
GSM1405082	HeLa	none	AFF4	0.00110554	0.328321	-1.60682	0.00787527	2.10373	-2.93445
wgEncodeEH001499	H1-hESC	none	POLR2A	0.000891566	0.335777	-1.57442	0.00659531	2.18077	-2.9443
GSE97661.6	HepG2	none	KLF10	0.00133854	0.318737	-1.64956	0.00924956	2.03388	-2.95044
GSM1505679	HUES64	none	HEY1	0.262449	0.254399	-1.97484	0.43082	0.365704	-2.95357
GSE53041.3	GM10861	80 min calcitriol	VDR	0.00197637	0.303482	-1.72031	0.0131076	1.88248	-2.96835
wgEncodeEH001807	NB4	none	MYC	0.000771126	0.336638	-1.57073	0.0058162	2.23536	-2.97992
wgEncodeEH001483	K562	none	SIX5	0.0144829	0.268518	-1.89691	0.0582344	1.23482	-2.99094
wgEncodeEH002029	HepG2	none	MXI1	0.000731936	0.333245	-1.58535	0.00555694	2.25516	-3.01479
GSE106045	K562	none	NONO	0.00279068	0.287868	-1.79652	0.01713	1.76624	-3.03964
GSE88734.1	MiaPaCa2	none	ZEB1	0.0142524	0.263636	-1.92338	0.0577867	1.23817	-3.05525
wgEncodeEH000690	GM12878	TNFa	NFKB1	0.00126539	0.304987	-1.71318	0.00885004	2.05305	-3.06726
wgEncodeEH001565	GM12878	none	MEF2A	0.00125348	0.304179	-1.71701	0.00882022	2.05452	-3.07472
wgEncodeEH001572	ECC-1	DMSO_0.02pct	POLR2A	0.000567727	0.328394	-1.6065	0.00453917	2.34302	-3.11003
GSE91805	K562	none	ESRRA	0.000777304	0.314431	-1.66919	0.00582473	2.23472	-3.12217
wgEncodeEH002270	SK-N-SH	none	POLR2A	0.000546908	0.326093	-1.61664	0.00448989	2.34776	-3.12776
GSE92083	K562	none	ARID1B	0.0005447	0.325829	-1.61782	0.00448989	2.34776	-3.1294
GSE92176	K562	none	NCOA1	0.000537702	0.325216	-1.62053	0.00448989	2.34776	-3.13323
wgEncodeEH000735	GM12891	TNFa	NFKB1	0.000517421	0.325887	-1.61756	0.00442299	2.35428	-3.13393
wgEncodeEH000670	K562	IFNg6h	MYC	0.000574828	0.32367	-1.6274	0.0045435	2.34261	-3.13912
GSE95962	liver	none	NR2F2	0.000603243	0.321332	-1.63786	0.00473566	2.32462	-3.14079
GSM2758962	HUVEC	none	SIN3A	0.000570346	0.323268	-1.6292	0.00453917	2.34302	-3.14199
wgEncodeEH001863	K562	none	HMGN3	0.000670423	0.314441	-1.66914	0.00519241	2.28463	-3.15801
wgEncodeEH001561	HepG2	none	SP1	0.000537445	0.319988	-1.64391	0.00448989	2.34776	-3.16672
wgEncodeEH000606	ProgFib	none	POLR2A	0.00052447	0.318477	-1.65074	0.00445028	2.35161	-3.17954
wgEncodeEH003436	MCF-7	serum_stimulated_media	MYC	0.000436076	0.317679	-1.65436	0.00381236	2.41881	-3.23478
GSE95940	HepG2	none	PPARG	0.000558011	0.309405	-1.69243	0.00450311	2.34649	-3.2385
wgEncodeEH001520	GM12891	none	POU2F2	0.000725169	0.300531	-1.73442	0.00554202	2.25633	-3.24161
wgEncodeEH001620	K562	none	ZBTB7A	0.000484581	0.312098	-1.67993	0.00417318	2.37953	-3.2435
GSE91713	MCF7	none	ELK1	0.00940969	0.251964	-1.98871	0.0425806	1.37079	-3.27
wgEncodeEH001484	GM12878	none	IRF4	0.00069327	0.296679	-1.75303	0.00533355	2.27298	-3.28427
wgEncodeEH000613	HeLa-S3	none	POLR2A	0.000394784	0.310984	-1.68509	0.00347772	2.45871	-3.3097
wgEncodeEH001768	MCF10A-Er-Src	4OHTAM_1uM_36hr	POLR2A	0.000394063	0.310824	-1.68583	0.00347772	2.45871	-3.31081
wgEncodeEH000545	HepG2	none	MYC	0.00928279	0.248808	-2.0069	0.0421746	1.37495	-3.31751
wgEncodeEH002096	H1-hESC	none	KDM5A	0.17843	0.232818	-2.10272	0.331575	0.479418	-3.32989
wgEncodeEH002816	MCF10A-Er-Src	EtOH_0.01pct	MYC	0.000336923	0.309109	-1.69381	0.0032673	2.48581	-3.3429
GSE72266.1	Th1	none	MYB	0.000670004	0.289954	-1.7861	0.00519241	2.28463	-3.34907
GSE105837	K562	none	HDAC1	0.000310619	0.309338	-1.69274	0.00307347	2.51237	-3.3611
GSM1208751	LoVo	none	GLI3	0.000387858	0.303771	-1.71894	0.00346967	2.45971	-3.36203
GSM810993	HeLa	none	E2F7	0.1792	0.230965	-2.11426	0.331936	0.478945	-3.36394
wgEncodeEH000675	HepG2	none	NR2C2	0.0241329	0.235623	-2.08545	0.0833813	1.07893	-3.41879
GSM1208730	LoVo	none	E2F7	0.00024257	0.307296	-1.7023	0.00256813	2.59038	-3.43387
GSE96461	HepG2	none	CREM	0.000295516	0.299595	-1.73892	0.00299145	2.52412	-3.44045
wgEncodeEH001211	K562	none	JUND	0.000255269	0.30169	-1.72886	0.002678	2.57219	-3.46032
GSE96254	HepG2	none	TFE3	0.000285187	0.297532	-1.74888	0.00291244	2.53574	-3.46471
wgEncodeEH001136	Glioblasts	none	POLR2A	0.000222369	0.303448	-1.72048	0.00237606	2.62414	-3.48644
GSM1208738	LoVo	none	ETS2	0.000220678	0.302072	-1.72704	0.00237606	2.62414	-3.49634
GSM831040	H1 ES	none	SAP30	0.000994425	0.265569	-1.91284	0.0072174	2.14162	-3.49779
GSE90631.1	G401	none	SMARCC1	0.000268376	0.292932	-1.77136	0.00279014	2.55437	-3.51441
GSM1505752	HUES64	none	SMAD4	0.120557	0.223663	-2.1606	0.25574	0.592201	-3.52117
GSE90631.4	VA-ES-BJ	none	SMARCC1	0.000186573	0.303229	-1.72152	0.00213173	2.67127	-3.5236
wgEncodeEH003356	K562	none	ELK1	0.023825	0.229441	-2.12381	0.0825648	1.08321	-3.52879
wgEncodeEH001848	H1-hESC	none	TBP	0.000201712	0.299769	-1.73808	0.00223823	2.6501	-3.53263
wgEncodeEH002806	GM12878	none	MAX	0.00143923	0.255579	-1.96816	0.00986651	2.00584	-3.53654
wgEncodeEH001796	K562	none	NRF1	0.00607047	0.238103	-2.07034	0.0305909	1.51441	-3.54013
GSE59703.3	hMADS-3	none	KLF11	0.000336263	0.283607	-1.81803	0.0032673	2.48581	-3.544
wgEncodeEH002860	HepG2	none	MAZ	0.00307694	0.243613	-2.03734	0.0184937	1.73298	-3.55577
GSE101203	A549	none	PHF8	0.000362328	0.280024	-1.83638	0.00337488	2.47174	-3.56653
GSE96365	HepG2	none	DRAP1	0.000184074	0.29589	-1.75687	0.00213173	2.67127	-3.57748
GSM1538429	LNCaP	none	CREB1	0.000179444	0.293552	-1.76831	0.00213173	2.67127	-3.59544
wgEncodeEH002821	A549	none	POLR2A	0.120278	0.219674	-2.18656	0.25574	0.592201	-3.60122
wgEncodeEH002298	HUVEC	none	POLR2A	0.000152114	0.296507	-1.75386	0.00190804	2.71941	-3.60894
wgEncodeEH001461	SK-N-MC	none	FOXP2	0.000373263	0.27224	-1.87705	0.00338944	2.46987	-3.63956
wgEncodeEH001633	K562	none	POLR2A	0.000164192	0.289682	-1.78746	0.00201572	2.69557	-3.644
wgEncodeEH002026	GM12878	none	MXI1	0.000368024	0.2712	-1.88257	0.00337488	2.47174	-3.65119
wgEncodeEH001548	HepG2	none	GABPA	0.000367119	0.271005	-1.88361	0.00337488	2.47174	-3.65314
wgEncodeEH001787	GM12878	none	WRNIP1	0.120425	0.215947	-2.21125	0.25574	0.592201	-3.67875
GSE92164	K562	none	SIN3A	0.000171926	0.282971	-1.82127	0.00208844	2.68018	-3.68838
wgEncodeEH001645	GM12878	none	ZEB1	0.0059312	0.228001	-2.13289	0.0302859	1.51876	-3.71096
wgEncodeEH001496	GM12878	none	SP1	0.000141056	0.283766	-1.81723	0.00184219	2.73467	-3.72144
wgEncodeEH001838	HeLa-S3	none	POLR2A	0.000350349	0.263655	-1.92328	0.00334134	2.47608	-3.73242
wgEncodeEH000632	HEK293	none	POLR2A	0.000185079	0.276729	-1.85346	0.00213173	2.67127	-3.73722
wgEncodeEH001846	GM12878	none	NRF1	0.00597219	0.226461	-2.14267	0.0303608	1.51769	-3.73777
wgEncodeEH002344	HepG2	none	MYBL2	0.000214191	0.27315	-1.87223	0.00233185	2.6323	-3.74297
wgEncodeEH001489	GM12878	none	PAX5	0.000119195	0.285375	-1.80907	0.00159943	2.79603	-3.75348
wgEncodeEH001652	K562	none	CTCF	0.000368488	0.260719	-1.93943	0.00337488	2.47174	-3.76163
GSM2131193	T47D	none	KDM5A	0.0158197	0.218422	-2.19481	0.0610567	1.21427	-3.77871
wgEncodeEH000688	HeLa-S3	none	E2F1	0.00035839	0.259088	-1.94849	0.00337488	2.47174	-3.77986
GSE92132	HEK293	none	ZBTB11	0.000128083	0.279618	-1.83847	0.00169894	2.76982	-3.78276
GSM1208670	LoVo	none	RFX1	0.000111997	0.283265	-1.81977	0.00152053	2.818	-3.78726
wgEncodeEH000597	HeLa-S3	none	POLR2A	0.000145378	0.274247	-1.86645	0.00184359	2.73434	-3.80523
wgEncodeEH002282	A549	EtOH_0.02pct	YY1	0.000346815	0.256724	-1.96171	0.00333521	2.47688	-3.81015
wgEncodeEH002328	GM12878	none	EGR1	0.000142742	0.272637	-1.87495	0.00184219	2.73467	-3.82047
GSE92043	K562	TNF	RELA	0.0157107	0.216353	-2.20854	0.0608394	1.21582	-3.82068
GSE91408	K562	none	ID3	0.000103126	0.28023	-1.83532	0.00146213	2.83501	-3.8255
wgEncodeEH001627	HCT-116	none	POLR2A	0.000104872	0.279703	-1.83803	0.00146213	2.83501	-3.83002
GSE96151	HepG2	none	ZNF792	0.000163592	0.2687	-1.89593	0.00201572	2.69557	-3.83058
wgEncodeEH001793	HepG2	none	TBP	0.000181867	0.264724	-1.91744	0.00213173	2.67127	-3.8536
GSM1208687	LoVo	none	TBX3	0.0156629	0.21464	-2.22001	0.0608394	1.21582	-3.85568
wgEncodeEH000692	HeLa-S3	none	E2F6	0.0037748	0.222607	-2.16743	0.021228	1.67309	-3.87231
GSE106046	GM12878	none	RB1	0.000552483	0.245133	-2.02836	0.00448989	2.34776	-3.87232
wgEncodeEH001798	GM12878	none	TBP	0.000203703	0.260461	-1.94086	0.0022388	2.64999	-3.88386
wgEncodeEH002852	GM12878	none	MAZ	0.000192398	0.257491	-1.95741	0.0021556	2.66643	-3.9275
wgEncodeEH001474	HeLa-S3	none	POLR2A	6.86195e-05	0.273987	-1.86782	0.00111531	2.95261	-3.96728
GSE91789	MCF-7	none	SIN3A	6.66553e-05	0.272885	-1.87364	0.00109886	2.95906	-3.98194
wgEncodeEH001542	GM12878	none	SIX5	0.00371332	0.216287	-2.20898	0.0211092	1.67553	-3.99212
wgEncodeEH001831	GM12878	none	CHD2	9.31156e-05	0.263613	-1.92351	0.00136019	2.8664	-4.00244
wgEncodeEH000661	K562	IFNa6h	POLR2A	0.000106429	0.258584	-1.95129	0.00146213	2.83501	-4.03214
wgEncodeEH002093	K562	none	RBBP5	0.000100825	0.256732	-1.96167	0.0014544	2.83732	-4.05365
wgEncodeEH002094	K562	none	SAP30	0.000311608	0.238793	-2.06617	0.00307347	2.51237	-4.05877
wgEncodeEH001494	A549	DEX_100nM	POLR2A	5.83286e-05	0.267734	-1.90113	0.00098987	3.00442	-4.06289
GSE92093	GM12878	none	TRIM22	0.000105883	0.2548	-1.97256	0.00146213	2.83501	-4.07319
GSE91495	K562	none	CREB3L1	5.64325e-05	0.265963	-1.9107	0.000971986	3.01234	-4.0855
GSM1961563	TH1	none	AFF4	0.000302794	0.234461	-2.09258	0.00303847	2.51734	-4.12285
wgEncodeEH001858	GM12878	none	POLR2A	0.000471723	0.227106	-2.13856	0.004093	2.38796	-4.15744
wgEncodeEH001609	GM12892	none	YY1	7.47135e-05	0.253693	-1.97885	0.00114959	2.93946	-4.15866
wgEncodeEH001825	K562	none	TBP	6.06415e-05	0.255245	-1.97005	0.00101421	2.99387	-4.18054
wgEncodeEH001866	K562	IFNg6h	IRF1	8.55258e-05	0.249146	-2.00494	0.00126534	2.89779	-4.18086
wgEncodeEH001582	K562	none	TAF1	7.31454e-05	0.251723	-1.99009	0.00114067	2.94284	-4.18291
wgEncodeEH001655	K562	none	THAP1	0.0101749	0.201535	-2.3109	0.044794	1.34878	-4.18522
wgEncodeEH002809	IMR90	none	POLR2A	7.28607e-05	0.251233	-1.9929	0.00114067	2.94284	-4.18842
wgEncodeEH001505	HeLa-S3	none	TAF1	7.25134e-05	0.250499	-1.99712	0.00114067	2.94284	-4.19673
wgEncodeEH000660	K562	IFNa30	POLR2A	8.28659e-05	0.246289	-2.02158	0.00124191	2.90591	-4.22014
wgEncodeEH000651	HCT-116	none	POLR2A	8.26869e-05	0.245993	-2.02331	0.00124191	2.90591	-4.22368
wgEncodeEH001541	GM12878	none	RXRA	0.0816603	0.192833	-2.37457	0.198944	0.701268	-4.24416
wgEncodeEH002275	A549	EtOH_0.02pct	TAF1	0.000177328	0.229996	-2.12032	0.00213163	2.67129	-4.28302
wgEncodeEH002092	K562	none	PHF8	3.52426e-05	0.257537	-1.95715	0.000666721	3.17606	-4.28936
wgEncodeEH001130	MCF-7	none	POLR2A	4.14532e-05	0.248248	-2.01014	0.000759318	3.11958	-4.34763
GSE96333	HepG2	none	ETV4	4.7613e-05	0.242877	-2.0417	0.000845314	3.07298	-4.37731
wgEncodeEH001464	GM12878	none	SRF	0.000270961	0.218499	-2.1943	0.00279187	2.55411	-4.39501
wgEncodeEH001475	GM12878	none	POU2F2	3.01125e-05	0.24785	-2.01246	0.000588981	3.2299	-4.43188
wgEncodeEH001573	GM12891	none	YY1	4.35574e-05	0.240144	-2.05803	0.000785394	3.10491	-4.43311
wgEncodeEH002290	A549	EtOH_0.02pct	ETS1	0.00144492	0.199855	-2.32298	0.00986651	2.00584	-4.478
wgEncodeEH000552	HUVEC	none	POLR2A	2.69146e-05	0.244401	-2.03268	0.000535509	3.27123	-4.50102
wgEncodeEH000704	K562	IFNg30	POLR2A	3.10437e-05	0.237599	-2.0734	0.000597073	3.22397	-4.54865
GSE105813	K562	none	ZBTB11	1.60364e-05	0.250301	-1.99827	0.000370121	3.43166	-4.55494
wgEncodeEH002868	GM12878	none	SIN3A	0.00650538	0.188593	-2.40665	0.0318102	1.49743	-4.55556
GSE59703.4	hMADS-3	none	KLF11	2.40226e-05	0.239841	-2.05985	0.000486351	3.31305	-4.58493
GSE92077	GM12878	none	MYB	5.2524e-05	0.22365	-2.16068	0.000918375	3.03698	-4.61226
GSM1239445	LoVo	none	NR5A2	0.000143672	0.205957	-2.27959	0.00184219	2.73467	-4.72677
GSE96413	GM12878	none	CREM	1.51508e-05	0.233918	-2.09593	0.000356818	3.44755	-4.75513
GSE76496.2	HEK293	none	ZNF224	0.00663399	0.181169	-2.46459	0.0321187	1.49324	-4.75999
wgEncodeEH002085	K562	none	KDM5B	1.88901e-05	0.226394	-2.14309	0.000419215	3.37756	-4.80462
wgEncodeEH001462	GM12878	none	GABPA	0.000375951	0.195189	-2.35706	0.00338944	2.46987	-4.80639
wgEncodeEH001581	K562	none	POLR2A	1.22062e-05	0.233331	-2.09955	0.000293458	3.53245	-4.82436
wgEncodeEH001534	H1-hESC	none	GABPA	0.000855833	0.18826	-2.4092	0.00637182	2.19574	-4.8387
GSE91940	GM12878	none	TRIM22	9.11573e-06	0.238689	-2.06679	0.000228686	3.64076	-4.84028
wgEncodeEH001623	K562	none	YY1	8.66948e-06	0.232758	-2.1031	0.000222324	3.65301	-4.92039
wgEncodeEH001661	HepG2	none	YY1	9.97658e-06	0.228697	-2.12849	0.000244957	3.61091	-4.94096
wgEncodeEH001584	K562	none	YY1	1.82864e-05	0.213915	-2.22489	0.000413774	3.38324	-4.995
wgEncodeEH000626	GM12878	none	POLR2A	4.1118e-05	0.201503	-2.31113	0.000759318	3.11958	-5.0433
GSE91745	GM12878	none	TARDBP	2.08453e-05	0.206596	-2.27511	0.000442132	3.35445	-5.09908
GSE90631.3	HS-ES-2M	none	SMARCC1	6.24576e-06	0.225298	-2.15009	0.00017165	3.76536	-5.09918
wgEncodeEH001523	GM12891	none	POLR2A	2.05299e-05	0.206054	-2.2789	0.000442132	3.35445	-5.10868
GSM1208720	LoVo	none	CREB3	0.0362369	0.163813	-2.60988	0.110113	0.958163	-5.19367
wgEncodeEH000555	K562	none	POLR2A	6.24722e-06	0.217483	-2.20103	0.00017165	3.76536	-5.20807
wgEncodeEH002090	K562	none	HDAC1	2.24211e-05	0.195788	-2.35263	0.000462034	3.33533	-5.29116
wgEncodeEH001493	A549	EtOH_0.02pct	POLR2A	3.67747e-06	0.219945	-2.18479	0.000113503	3.94499	-5.30484
wgEncodeEH001517	GM12878	none	POLR2A	8.20313e-06	0.204144	-2.29234	0.000215146	3.66727	-5.35231
wgEncodeEH001657	GM12878	none	YY1	2.53349e-06	0.220179	-2.18325	9.02883e-05	4.04437	-5.37596
wgEncodeEH001550	HepG2	none	POLR2A	4.16211e-06	0.213643	-2.22673	0.000120077	3.92054	-5.37757
wgEncodeEH002079	A549	none	POLR2A	3.48016e-06	0.213987	-2.22441	0.000111559	3.9525	-5.39579
wgEncodeEH003438	MCF-7	serum_starved_media	POLR2A	3.40711e-06	0.213599	-2.22702	0.000111559	3.9525	-5.40157
wgEncodeEH001617	GM12878	none	ELF1	2.5819e-06	0.215855	-2.21187	9.02883e-05	4.04437	-5.43634
wgEncodeEH002308	GM12878	none	PML	7.34461e-06	0.20077	-2.31638	0.000197109	3.70529	-5.43839
wgEncodeEH000616	K562	none	POLR2A	3.73752e-06	0.204634	-2.28888	0.000113503	3.94499	-5.53805
wgEncodeEH001513	GM12892	none	TAF1	2.10722e-05	0.179187	-2.48046	0.000442132	3.35445	-5.67764
GSE69566.1	HepG2	none	ARID1A	1.82512e-06	0.200364	-2.3193	7.02062e-05	4.15362	-5.76021
GSE105857	HepG2	none	NONO	1.66443e-06	0.198888	-2.32997	6.85983e-05	4.16369	-5.79316
wgEncodeEH001471	HepG2	none	SIN3A	2.7454e-06	0.188543	-2.40703	9.31821e-05	4.03067	-5.89654
wgEncodeEH001761	Raji	none	POLR2A	1.88896e-06	0.19137	-2.38556	7.03182e-05	4.15293	-5.92464
wgEncodeEH002297	HUVEC	none	POLR2A	1.8186e-06	0.190228	-2.3942	7.02062e-05	4.15362	-5.94756
wgEncodeEH000653	NT2-D1	none	YY1	0.000968247	0.150128	-2.73573	0.00707188	2.15047	-6.05567
GSE69566.3	HepG2	none	ARID2	8.85227e-07	0.185337	-2.43178	4.64342e-05	4.33316	-6.17231
wgEncodeEH000554	HepG2	none	POLR2A	3.84911e-06	0.171625	-2.54267	0.000113894	3.9435	-6.23279
wgEncodeEH001551	HepG2	none	TAF1	6.95746e-07	0.181872	-2.45901	4.01445e-05	4.39637	-6.28996
GSM2758963	HUVEC	hypoxia	SIN3A	4.88636e-07	0.184614	-2.43742	2.96782e-05	4.52756	-6.32504
wgEncodeEH000662	K562	IFNg6h	POLR2A	8.05632e-07	0.173168	-2.52976	4.42714e-05	4.35388	-6.46177
wgEncodeEH002857	HeLa-S3	none	ZKSCAN1	0.0154247	0.135087	-2.88804	0.0603394	1.2194	-6.51774
wgEncodeEH003435	MCF-7	serum_stimulated_media	POL2	2.88179e-07	0.17769	-2.49256	2.14322e-05	4.66893	-6.57383
wgEncodeEH000592	GM12878	none	POLR2A	1.43596e-06	0.160318	-2.64099	6.37345e-05	4.19563	-6.71086
wgEncodeEH001511	GM12892	none	POLR2A	3.74989e-07	0.168433	-2.56975	2.4041e-05	4.61905	-6.76093
wgEncodeEH001512	GM12892	none	POLR2A	1.3278e-06	0.158145	-2.66068	6.12913e-05	4.2126	-6.7885
wgEncodeEH001792	HepG2	none	POLR2A	3.46102e-07	0.167433	-2.57835	2.34942e-05	4.62904	-6.79369
wgEncodeEH000731	GM18505	none	POLR2A	2.08504e-07	0.169629	-2.55954	1.83841e-05	4.73556	-6.81091
wgEncodeEH001522	GM12891	none	POLR2A	1.28116e-06	0.156448	-2.67624	6.12913e-05	4.2126	-6.8424
wgEncodeEH000733	GM18526	none	POLR2A	2.97154e-07	0.165446	-2.59557	2.14322e-05	4.66893	-6.87341
wgEncodeEH001524	GM12891	none	TAF1	1.5031e-06	0.147027	-2.76585	6.42438e-05	4.19217	-7.1576
wgEncodeEH000703	K562	none	GTF2B	0.00997288	0.123423	-3.01832	0.0444351	1.35227	-7.22982
wgEncodeEH000739	GM18951	none	POLR2A	7.99336e-08	0.155989	-2.68049	8.38577e-06	5.07646	-7.41932
wgEncodeEH001478	GM12878	none	TAF1	2.23031e-07	0.144236	-2.79349	1.83841e-05	4.73556	-7.59123
wgEncodeEH000618	NB4	none	POLR2A	9.54937e-08	0.145341	-2.78248	9.18331e-06	5.037	-7.74273
wgEncodeEH001463	GM12878	none	POLR2A	1.82262e-08	0.147389	-2.7623	2.337e-06	5.63134	-8.07315
wgEncodeEH000705	GM10847	none	POLR2A	1.2682e-06	0.126022	-2.98825	6.12913e-05	4.2126	-8.11428
wgEncodeEH000758	HepG2	forskolin	POLR2A	1.32141e-08	0.138895	-2.84794	2.23029e-06	5.65164	-8.38912
wgEncodeEH000741	GM19099	none	POLR2A	9.48713e-09	0.136346	-2.87465	2.18963e-06	5.65963	-8.49437
wgEncodeEH000708	GM12878	none	POLR2A	1.54613e-08	0.130363	-2.9394	2.23029e-06	5.65164	-8.74311
wgEncodeEH001766	PBDE	none	POLR2A	6.64532e-08	0.121728	-3.03827	7.6687e-06	5.11528	-8.84437
wgEncodeEH000714	GM15510	none	POLR2A	1.36501e-08	0.12784	-2.96759	2.23029e-06	5.65164	-8.85916
wgEncodeEH000743	GM19193	none	POLR2A	2.93288e-09	0.121145	-3.0452	1.12818e-06	5.94762	-9.381
wgEncodeEH002278	HepG2	none	POLR2A	6.7253e-09	0.116716	-3.09892	1.94025e-06	5.71214	-9.48155
wgEncodeEH000729	GM12892	none	POLR2A	1.56221e-09	0.117131	-3.0938	9.01393e-07	6.04509	-9.66208
GSE53041.4	GM10861	none	VDR	0.000551902	0.086332	-3.53396	0.00448989	2.34776	-10.8405
wgEncodeEH000710	GM12891	none	POLR2A	6.27415e-10	0.0947388	-3.3999	7.24037e-07	6.14024	-11.3581

## Sheet: TF_ranks
TF	ES	arg.ES	pVal	numberOfChIPs
EZH2	0.96322	52	0	12
SATB1	0.94224	3	0.03	2
SUZ12	0.99479	8	0	2
XBP1	0.84586	7	0.14	2
CDC5L	0.43961	9	0.91	2
ELF4	0.96266	11	0.02	2
RARA	0.98003	25	0.01	2
NR3C2	0.98873	14	0.02	1
DRAP1	-0.54561	1018	0.71	2
CREBL2	0.98612	17	0	1
NR3C1	0.51132	567	0.51	6
ZNF567	0.98352	20	0.02	1
ZNF561	0.98265	21	0.01	1
FOXA1	0.30157	809	0.95	10
CTBP2	0.5561	23	0.61	3
ZNF641	0.98005	24	0.07	1
ZNF197	-0.47681	938	0.88	2
TP53	0.34835	27	0.98	3
ZNF211	0.97569	29	0.01	2
ESR1	0.44425	644	0.75	6
EPAS1	0.79572	60	0.07	5
MYNN	0.40052	693	0.95	3
HES1	0.3724	725	1	2
TP63	0.61565	446	0.43	4
AR	0.52777	107	0.47	7
TFEB	0.96964	36	0.07	1
BRCA1	0.46261	622	0.76	4
KDM5B	-0.80883	1092	0.11	3
ZNF274	0.966	40	0	7
FOXM1	0.36031	740	0.9	5
PPARG	-0.43359	986	0.75	6
TCF3	-0.41968	733	0.81	4
GATA3	0.51826	558	0.59	4
NFKBIA	0.9601	47	0.06	1
HOXB4	0.95924	48	0.05	1
ZNF287	0.95837	49	0.05	1
SMARCC2	0.90138	50	0.07	2
TFAP2A	0.51173	565	0.69	3
HIF1A	0.63557	425	0.21	7
PPARA	0.95317	55	0.12	1
NANOG	0.65096	408	0.2	8
ZNF281	0.75521	284	0.26	2
SMARCA4	0.54348	529	0.57	4
FOXO4	0.9497	59	0.17	1
HNF1A	-0.4364	766	0.95	2
NFE2L2	-0.34781	472	0.94	6
ZNF217	-0.44625	685	0.84	3
SMAD4	-0.47434	761	0.65	9
ARNT	0.34059	763	0.95	6
TCF7L2	0.57803	491	0.36	7
E2F7	-0.67996	999	0.21	4
NR2C2	-0.6102	1000	0.4	4
MAFB	0.93924	71	0.03	2
IRF1	-0.55058	768	0.49	5
ZNF350	0.64497	411	0.52	2
CHD1	-0.58061	935	0.47	4
NELFE	-0.73206	960	0.36	2
ZBTB4	0.93322	78	0.14	1
NFATC4	0.93235	79	0.1	1
CEBPB	-0.38561	519	0.82	11
ZNF770	0.92975	82	0.16	1
ZNF41	0.59948	464	0.53	3
VDR	-0.69033	929	0.09	10
ZNF613	0.92715	85	0.14	1
PRDM1	0.65682	398	0.42	3
REST	0.21366	910	0.99	12
KLF11	-0.85715	1015	0.04	3
BCL11A	-0.56642	771	0.77	2
IRF2	-0.4839	872	0.81	3
ARNTL	-0.38563	911	0.91	7
MSX1	0.91847	95	0.06	1
MYCN	0.72783	317	0.2	4
ARID1A	-0.89916	1117	0.04	3
ZBTB18	0.56944	498	0.76	2
NCOA1	-0.77288	918	0.07	4
HSF2	-0.54553	672	0.53	4
MYC	-0.57985	705	0.11	21
MIXL1	0.90278	113	0.02	2
STAT2	-0.55097	763	0.67	3
EGR1	-0.70832	1042	0.3	3
TRIM28	0.39739	697	0.87	4
HINFP	-0.38175	731	0.92	4
TEAD4	-0.48282	591	0.81	3
RFX5	-0.49485	713	0.67	5
BCL6	-0.55121	901	0.49	4
SIRT6	0.88899	129	0.17	1
USF1	0.35166	751	0.91	8
ERG	-0.68582	951	0.21	4
GATA1	-0.47437	748	0.76	3
ZNF2	-0.69094	807	0.38	2
ZSCAN20	0.88205	137	0.26	1
CBX3	-0.5656	653	0.63	3
NONO	-0.79133	969	0.07	4
STAT4	-0.7908	912	0.18	2
YBX3	NA	NA	NA	1
ELK1	-0.8007	922	0.01	5
MEF2A	-0.63014	972	0.42	3
CREB3L1	-0.92101	1062	0.05	2
FOXO1	NA	NA	NA	1
HOXD9	NA	NA	NA	1
NFKB1	-0.63451	769	0.07	11
NR2F6	-0.65769	758	0.47	3
NR4A1	-0.75586	871	0.17	3
RELB	NA	NA	NA	1
BACH1	-0.44831	517	0.85	3
E2F2	0.54688	524	0.76	2
PBX2	-0.72917	841	0.35	2
ARNTL2	NA	NA	NA	1
DDIT3	NA	NA	NA	1
SOX17	-0.4997	839	0.69	4
ZIK1	NA	NA	NA	1
ZNF224	-0.94618	1091	0.05	2
ZNF304	NA	NA	NA	1
ZNF480	NA	NA	NA	1
ZNF548	0.80816	223	0.21	2
ZNF565	NA	NA	NA	1
ZNF789	NA	NA	NA	1
POLR3G	NA	NA	NA	2
BDP1	NA	NA	NA	2
BRF1	NA	NA	NA	1
POLR3A	-0.73872	852	0.3	2
ZZZ3	NA	NA	NA	2
ATF3	-0.34731	876	0.9	6
GTF3C2	-0.56858	656	0.71	2
PPARGC1A	NA	NA	NA	1
BRF2	NA	NA	NA	2
RXRA	-0.67854	782	0.3	3
ELK4	-0.65191	752	0.53	2
IRF3	0.69792	350	0.46	2
NRF1	-0.60621	1014	0.3	5
NFE2	-0.61198	706	0.62	2
SUPT20H	NA	NA	NA	1
EP300	-0.33376	823	0.85	13
SIN3A	-0.63155	939	0.09	14
RCOR1	-0.44382	933	0.76	5
E2F4	-0.68087	784	0.16	4
HSF1	-0.36093	959	0.82	6
RELA	-0.58267	742	0.39	5
DEAF1	0.8144	215	0.38	1
JUN	-0.43912	559	0.7	9
SETDB1	-0.61688	905	0.42	3
MTA3	-0.54464	868	0.56	3
RFX1	-0.50943	1039	0.55	5
NFYA	-0.50816	597	0.69	3
STAT3	0.54054	534	0.45	7
ZNF263	0.77257	264	0.19	2
GLIS2	0.80312	228	0.29	1
USF2	-0.47419	686	0.58	5
EBF3	0.79445	238	0.31	1
SMAD2	-0.69575	820	0.27	3
GATA2	0.45344	633	0.77	5
ESRRA	-0.60791	715	0.38	4
MEOX2	0.78838	245	0.33	1
ZNF140	0.5625	506	0.65	2
CTCF	-0.30874	340	0.98	99
FOXA2	-0.59964	730	0.51	3
SMC3	0.41565	676	0.87	4
ISL1	0.7771	258	0.34	1
JUNB	0.54648	525	0.57	3
ZNF35	0.44618	640	0.94	2
ZNF189	0.71354	332	0.5	2
WT1	0.77016	266	0.4	1
ZFP28	0.74045	301	0.32	2
STAT1	0.61097	452	0.39	5
TCF12	-0.47678	716	0.66	4
UBTF	-0.71947	914	0.33	2
CHD2	-0.53443	642	0.48	5
ID1	0.75889	279	0.3	1
BHLHE40	0.49782	582	0.58	5
AFF4	-0.8049	961	0.07	3
POU5F1	0.56646	502	0.58	3
MAFK	0.50697	572	0.54	6
NCOR1	-0.6276	792	0.45	3
SIX4	0.74588	294	0.43	1
CAMTA2	0.74501	295	0.42	1
FOS	-0.28057	492	0.98	9
ZNF341	-0.56416	797	0.71	2
NR5A2	-0.6772	1089	0.43	3
ZNF436	0.74068	300	0.39	1
ZNF792	-0.84126	1046	0.09	2
KDM3A	-0.67137	896	0.49	2
ZNF121	0.73287	309	0.4	1
KLF4	0.44444	642	0.93	2
SMARCC1	-0.73386	867	0.12	5
ZNF33A	-0.62508	865	0.46	2
MAX	-0.57006	674	0.37	9
PHF8	-0.65488	1017	0.23	5
ZNF383	0.71899	325	0.54	1
POLR2A	-0.80544	945	0	73
RAD21	0.34413	761	0.83	12
MYBL2	-0.80942	1033	0.22	2
PDX1	0.71119	334	0.48	1
ZNF449	0.70945	336	0.49	1
RBBP5	-0.83102	1058	0.16	2
NFYB	-0.53334	952	0.55	3
SREBF1	0.39391	701	0.9	4
ZFP82	0.69471	353	0.56	1
SALL2	0.69297	355	0.52	1
ZNF250	-0.45302	651	0.81	3
FOXO3	-0.67841	946	0.47	2
TFAP2C	0.68604	363	0.56	1
HIC1	-0.60602	892	0.55	2
JUND	-0.32314	370	0.9	9
MYOD1	0.54909	522	0.68	3
TP73	0.5	578	0.87	2
ETV4	-0.83634	1078	0.16	2
ATF1	-0.42741	600	0.85	4
AHR	0.66782	384	0.63	1
PAX5	-0.61118	775	0.41	4
ZNF322	0.60677	455	0.62	2
SP2	0.4457	641	0.86	3
TEAD2	-0.62314	934	0.55	2
LHX2	0.63833	418	0.65	1
JDP2	0.63487	422	0.64	1
HNF1B	0.634	423	0.65	1
ZNF623	0.6314	426	0.66	1
KLF7	0.62674	432	0.62	2
ZBTB14	0.62099	438	0.72	1
ZKSCAN1	-0.6554	821	0.31	4
SP1	-0.61352	983	0.4	4
BATF	-0.49227	856	0.88	2
ZNF134	0.60971	451	0.77	1
MAZ	-0.67336	1016	0.26	4
ZBTB33	-0.40731	468	0.82	5
ZNF260	0.59324	470	0.75	1
FOSL2	0.47135	611	0.82	2
TFE3	-0.68242	1004	0.47	2
TCF7L1	0.56461	503	0.82	1
BCL3	-0.43962	506	0.81	3
STAT5A	-0.44097	508	0.92	2
TBL1XR1	-0.4457	513	0.84	3
CREB3L4	0.55334	516	0.83	1
FLI1	-0.45139	520	0.92	2
ZNF146	0.47569	606	0.89	2
ARID3A	-0.46221	532	0.77	3
MTA1	-0.46788	539	0.93	2
HNF4G	-0.47569	548	0.9	2
ZNF133	-0.48003	553	0.82	2
MAFF	-0.48611	560	0.81	2
ETV6	0.51344	562	0.89	1
GABPA	-0.65515	1025	0.24	6
CEBPA	-0.49306	568	0.88	2
YY1	-0.74855	877	0	13
IKZF1	-0.61572	899	0.43	3
SPI1	-0.49957	575	0.78	3
ZEB2	-0.50738	584	0.68	3
BCLAF1	-0.50955	587	0.78	2
SIX5	-0.59603	803	0.44	4
HDAC2	-0.51652	594	0.64	4
ZNF143	-0.51739	595	0.68	4
MXI1	-0.60697	798	0.35	5
ZSCAN31	-0.51997	599	0.8	2
SRF	-0.56586	950	0.55	4
BACH2	-0.5404	622	0.67	3
NFATC1	-0.5438	627	0.82	1
MYB	-0.74207	996	0.29	3
ELF1	-0.58459	788	0.43	4
ZNF639	-0.55903	644	0.72	2
ZNF419	-0.56114	647	0.8	1
MIER1	-0.56201	648	0.82	1
CREM	-0.67212	889	0.27	4
ZBTB48	-0.57031	657	0.69	2
PBX3	-0.57726	665	0.64	2
SMARCB1	-0.57936	668	0.75	1
TARDBP	-0.59582	1101	0.41	3
HDAC6	-0.5915	682	0.73	1
ARID2	-0.80269	1123	0.26	2
GTF2F1	-0.60035	691	0.45	3
ELF2	-0.6033	695	0.54	2
E2F8	-0.6059	698	0.65	2
HDAC8	-0.60677	699	0.62	2
RORA	-0.60798	701	0.69	1
EBF1	-0.61111	704	0.59	2
HNF4A	-0.61545	709	0.66	2
ETS1	-0.62033	714	0.44	3
ZNF45	-0.62186	717	0.67	1
CREB1	-0.62435	718	0.37	4
SP4	-0.62446	720	0.64	1
ZEB1	-0.66645	970	0.35	3
TAF1	-0.81518	1068	0.01	10
GATAD2A	-0.64267	741	0.6	1
NFATC3	-0.64497	743	0.6	2
PML	-0.74573	1114	0.3	2
DBP	-0.64614	745	0.62	1
ZBTB11	-0.65304	751	0.29	4
FOXP2	-0.65625	756	0.52	2
RFX2	-0.65828	759	0.6	1
ZFHX3	-0.66522	767	0.63	1
NFIC	-0.67101	773	0.45	2
FOSL1	-0.67969	783	0.51	2
ATF2	-0.68316	787	0.42	2
TBX3	-0.6901	795	0.41	2
NR2F2	-0.69679	802	0.21	3
ID3	-0.69792	804	0.3	2
TAF7	-0.69965	806	0.42	2
ZNF600	-0.70165	809	0.47	1
HOXA4	-0.70772	816	0.51	1
HOXA5	-0.70859	817	0.5	1
E2F1	-0.71478	822	0.19	4
E2F6	-0.72024	829	0.24	3
MBD4	-0.71986	830	0.49	1
ATF5	-0.7268	838	0.46	1
RUNX3	-0.72853	840	0.43	1
TAL1	-0.73872	851	0.34	2
MEF2C	-0.74501	859	0.37	1
HOXA6	-0.74675	861	0.48	1
NFKB2	-0.74761	862	0.46	1
KLF6	-0.75716	873	0.43	1
TBP	-0.76066	874	0.11	5
ARID1B	-0.76302	879	0.19	2
KLF10	-0.7691	886	0.21	2
RB1	-0.77083	888	0.31	2
ZBTB7A	-0.77344	891	0.37	2
HIVEP1	-0.78751	908	0.35	1
CCNT2	-0.79532	917	0.34	1
MYBL1	-0.80139	924	0.4	1
CREB3	-0.81337	937	0.22	2
MLX	-0.82134	947	0.35	1
HEY1	-0.83608	964	0.21	1
HMGN3	-0.85169	982	0.2	1
POU2F2	-0.85677	987	0.11	2
IRF4	-0.85863	990	0.22	1
KDM5A	-0.86285	994	0.1	2
HDAC1	-0.86545	997	0.11	2
GLI3	-0.86557	998	0.26	1
ETS2	-0.87251	1006	0.22	1
SAP30	-0.87413	1007	0.06	2
WRNIP1	-0.88985	1026	0.19	1
TRIM22	-0.92101	1061	0.07	2
THAP1	-0.92715	1069	0.15	1
POL2	-0.97918	1129	0.04	1
GTF2B	-0.98699	1138	0.03	1
