# Supplementary material for: Increased gene expression variability in BRCA1-associated and basal-like breast tumours
Source: Breast Cancer Res Treat. 2021 Jul 21;189(2):363–75. doi: 10.1007/s10549-021-06328-y (PMC8357684; doi:10.1007/s10549-021-06328-y)
Supplement: Supplementary file 3 — Supplementary file3 (XLSX 23 kb) [file 10549_2021_6328_MOESM3_ESM.xlsx]

## Sheet: Sheet1
Supplementary Table 4: BRCA1/2 germline variants and associated RNAscope data
BRCA data			RNAscope
TMA	Location	HGVSNomenclature	PPIB Score	EN1 (percent postive)
TMA10	A:6	BRCA1 c.2188_2201del14 (p.Glu730ThrfsX5)	2	1.0638
TMA10	B:2	BRCA1 c.135-1G>T (p.Phe46_Arg71del)	2	2.0725
TMA10	B:4	BRCA1 c.70_80del (p.Glu23Glu fsX14)	2	2.7473
TMA10	B:5	BRCA1 c.4358-?_5277+?del	3	17.4129
TMA10	B:7	BRCA1 c.5467G>A (p.Ala1823Thr)	2	2.2599
TMA10	C:2	BRCA1 g.71598-?_71681+?del (del exon20)	2	1.2963
TMA10	C:7	BRCA1 c.3331_3334delCAAG (p.Gln1111AsnfsX5)	2	3.2733
TMA10	D:1	BRCA1 c.4186-?_4357+?dup	3	2.6316
TMA10	D:2	BRCA1 c.2019delA (p.Glu673AspfsX28)	3	14.4128
TMA10	D:5	BRCA1 c.1687C>T (p.Gln563X)	3	3.5
TMA10	D:7	BRCA1 c.3869_3870delAA (p.Lys1290MetfsX4)	2	16.8741
TMA10	E:1	BRCA1 c.(?_-232)_5074+?del	3	10
TMA10	E:5	BRCA1 c.135-?_212+?del	3	0.7729
TMA10	E:8	BRCA1 c.2681_2682delAA (p.Lys894ThrfsX8)	3	2.4074
TMA10	F:1	BRCA1 c.5277+1G>A	3	2.6515
TMA10	F:5	BRCA1 c.5496_5499delGGTG (p.Val1833ProfsX9)	3	8.126
TMA10	F:6	BRCA1 c.181T>G (p.Cys61Gly)	3	4.3478
TMA10	G:2	BRCA1 c.68_69delAG (p.Glu23ValfsX17)	3	37.225
TMA10	G:4	BRCA1 c.(?_-232)_5074+?del	2	4.059
TMA10	G:5	BRCA1 c.3598C>T (p.Gln1200X)	2	0.6006
TMA10	H:4	BRCA1 c.(?_-232)_5074+?del	3	47.2566
TMA10	H:6	BRCA1 c.5503_5564del (p.Arg1835ThrfsX24)	3	0.7874
TMA10	I:4	BRCA1 c.5503C>T (p.Arg1835X)	2	0.9804
TMA10	I:6	BRCA1 c.4065_4068delTCAA (p.Asn1355LysfsX10)	2	25.9442
TMA10	J:1	BRCA1 c.131G>T (p.Cys44Phe)	2	2.6958
TMA10	J:2	BRCA1 c.181T>G (p.Cys61Gly)	3	31.6667
TMA10	J:4	BRCA1 c.3598C>T (p.Gln1200X)	3	11.7864
TMA10	J:5	BRCA1 c.3756_3759delGTCT (p.Ser1253ArgfsX10)	4	4.5455
TMA10	J:6	BRCA1 c.66dupA (p.Glu23ArgfsX18)	3	13.9415
TMA11	A:2	BRCA2 c.8167G>C (p.Asp2723His)	2	18.8889
TMA11	C:7	BRCA2 c.5796_5797delTA (p.His1932GlnfsX12)	2	2.3985
TMA11	F:1	BRCA2 c.5645C>A (p.Ser1882X)	2	2.381
TMA11	F:5	BRCA2 c.6405_6409delCTTAA (p.Asn2135LysfsX3)	2	1.4151
TMA11	G:3	BRCA2 c.7558C>T (p.Arg2520X)	2	1.2876
TMA11	G:6	BRCA2 c.7806-2_7806-1dup	3	0.936
TMA11	H:5	BRCA2 c.1813dupA (p.Ile605AsnfsX11)	2	9.4444
TMA11	I:2	BRCA2 c.574_575delAT (p.Met192ValfsX13)	2	0.4839
TMA11	I:4	BRCA2 c.4478_4481delAAAG (p.Glu1493ValfsX10)	2	0.7648
TMA11	J:3	BRCA2 c.5350_5351delAA (p.Asn1784HisfsX2)	2	1.5363
TMA11	J:5	BRCA2 c.5796_5797delTA (p.His1932GlnfsX12)	2	1.4052
TMA11	K:3	BRCA2 c.6275_6276delTT (p.Leu2092ProfsX7)	2	26.9525
TMA11	K:5	BRCA2 c.1813dupA (p.Ile605AsnfsX11)	2	1.8229
TMA11	K:6	BRCA2 c.6275_6276delTT (p.Leu2092ProfsX7)	2	0.3704
TMA12	B:2	BRCA1 c.4186-?_4357+?dup	3	3.5897
TMA12	B:4	BRCA1 c.131G>T (p.Cys44Phe)	3	1.1254
TMA12	C:1	BRCA1 c.3756_3759delGTCT (p.Ser1253ArgfsX10)	2	0.3976
TMA12	C:3	BRCA1 c.181T>G (p.Cys61Gly)	3	20.2484
TMA12	C:4	BRCA1 c.5266dupC (p.Gln1756ProfsX74)	2	0.1988
TMA12	D:1	BRCA1 c.2679_2682delGAAA (p.Lys893AsnfsX106)	2	0.1988
TMA12	D:2	BRCA1 c.4186-?_4357+?dup	3	3.1384
TMA12	D:3	BRCA1 c.5503C>T (p.Arg1835X)	3	28.3186
TMA12	D:4	BRCA1 c.5266dupC (p.Gln1756ProfsX74)	3	2.8319
TMA12	E:2	BRCA1 c.5503C>T (p.Arg1835X)	2	2.5172
TMA12	F:3	BRCA1 c.3256_3257insGA (p.Leu1086X)	2	1.9894
TMA12	G:2	BRCA1 g.71598-?_71681+?del (del exon20)	2	4.375
TMA12	G:3	BRCA1 c.3756_3759delGTCT (p.Ser1253ArgfsX10)	2	9.9526
TMA17	A:8		3	4.2065
TMA17	A:9		2	0.5871
TMA17	B:2		2	4.9761
TMA17	C:3		3	6.1538
TMA17	C:7		3	0.5703
TMA17	D:1		3	5.5866
TMA17	D:10		2	0.2079
TMA17	D:2		2	8.6283
TMA17	D:5		2	3.7538
TMA17	D:8		3	3.2258
TMA17	E:3		3	18.8166
TMA17	E:6		3	3.9494
TMA17	E:8		3	0.4934
TMA17	E:9		3	1.0292
TMA17	F:1		3	3.1142
TMA17	F:10		2	0.3597
TMA17	F:2		3	4.625
TMA17	F:4		3	0.9547
TMA17	G:2		2	1.3423
TMA17	G:9	BRCA1 c.2315T>C (p.Val772Ala)	2	0.9852
TMA17	H:2	BRCA2 c.26delC (p.Pro9GlnfsX16)	3	1.0116
TMA17	H:3		3	11.0236
TMA17	H:4		3	0.4405
TMA17	H:5		2	0.8547
TMA17	J:3	BRCA2 c.-39-26G>A	2	1.4842
TMA17	J:4		2	0.7168
TMA17	J:7		4	0.7576
TMA17	J:8		2	4.0248
TMA17	J:9	BRCA2 c.7988A>T (p.Glu2663Val)	2	1.7212
TMA17	K:1		3	0.5576
TMA17	K:2		2	1.81
TMA17	K:3	BRCA2 c.3847_3848delGT (p.Val1283LysfsX2)	3	1.8182
TMA17	K:4		2	4.0248
TMA17	K:5		2	1.275
TMA17	K:8		2	1.1062
TMA17	K:9		2	1.7812
TMA17	L:10		3	3.861
TMA17	L:2		2	1.8692
TMA17	L:3		3	3.8462
TMA17	L:6	BRCA2 c.5237_5238dup (p.Asn1747Leufs*31)	2	1.6058
TMA17	L:8	BRCA1 c.4185+9C>T	2	0.1786
TMA17	M:1		3	1.5464
TMA17	M:3		2	3.3654
TMA17	M:4		2	3.3654
TMA17	M:5		2	2.8681
TMA17	M:6		2	7.2941
TMA8	A:2	BRCA1 c.1471C>T (p.Gln491X)	2	18.231
TMA8	A:6	BRCA1 c.135-1G>T (p.Phe46_Arg71del)	3	29.0792
TMA8	A:7	BRCA1 c.5503C>T (p.Arg1835X)	2	1.8519
TMA8	B:2	BRCA1 c.3400G>T (p.Glu1134X)	2	0.4338
TMA8	B:3	BRCA1 c.1916T>A (p.Leu639X)	3	5.3299
TMA8	B:4	BRCA1 c.5503C>T (p.Arg1835X)	3	45.5904
TMA8	B:6	BRCA1 c.(?_-232)_5467+?del	2	5.4545
TMA8	B:7	BRCA1 c.131G>T (p.Cys44Phe)	3	9.6612
TMA8	C:2	BRCA1 c.5278-?_(*1_?)del	2	6.6978
TMA8	C:3	BRCA1 c.4185+2del21insA	3	25.2736
TMA8	C:4	BRCA1 c.135-?_212+?del	2	2.1959
TMA8	C:6	BRCA1 c.3756_3759delGTCT (p.Ser1253ArgfsX10)	2	1.8711
TMA8	D:3	BRCA1 c.5310delG (p.Phe1772SerfsX21)	2	12.024
TMA8	D:6	BRCA1 c.426-?_631+?dup	3	0.9452
TMA8	D:7	BRCA1 c.3756_3759delGTCT (p.Ser1253ArgfsX10)	2	2.4436
TMA8	F:1	BRCA1 c.3331_3334delCAAG (p.Gln1111AsnfsX5)	2	0.9542
TMA8	G:2	BRCA1 c.5266dupC (p.Gln1756ProfsX74)	2	38.4324
TMA8	G:3	BRCA1 c.4689C>G (p.Tyr1563X)	2	8.156
TMA8	H:2	BRCA1 g.71598-?_71681+?del (del exon20)	2	0.1969
TMA8	I:2	BRCA1 c.3756_3759delGTCT (p.Ser1253ArgfsX10)	2	0.4975
TMA8	I:3	BRCA1 c.2866_2870del (p.Ser956ValfsX13)	2	0.4975
TMA8	I:5	BRCA1 c.4065_4068delTCAA (p.Asn1355LysfsX10)	2	0.7444
TMA8	I:6	BRCA1 c.4358-?_5277+?del	2	11.1437
TMA8	J:1	BRCA1 c.2074delC (p.His692MetfsX9)	2	11.1437
TMA8	J:2	BRCA1 c.5278-?_5467+?del	2	23.5556
TMA8	J:3	BRCA1 c.1352C>A (p.Ser451X)	3	4.3909
TMA8	J:5	BRCA1 c.1823_1826delAGAA (p.Lys608IlefsX3)	3	10.8614
TMA8	K:1	BRCA1 c.4327C>T (p.Arg1443X)	2	1.8563
TMA8	L:1	BRCA1 c.470_471delCT (p.Ser157X)	2	2.1314
TMA8	L:3	BRCA1 c.5503C>T (p.Arg1835X)	3	9.5
TMA8	L:4	BRCA1 c.3194_3195insG (p.Asp1065GlufsX2)	3	15.8184
